# Supplementary material for: Benzyl­tributyl­ammonium 6,7-dihydroxy­naphthalene-2-sulfonate
Source: Acta Crystallogr Sect E Struct Rep Online. 2009 Jan 17;65(Pt 2):o323. doi: 10.1107/S160053680900018X (PMC2968267; doi:10.1107/S160053680900018X)
Supplement: Supplementary file 1 [file e-65-0o323-sup1.cif]

##############################################################################
###                                                                        ###
###        Electronic paper (Acta Crystallographica Section E)             ###
###                                                                        ###
##############################################################################
#                                                                            #
# This CIF contains the data in a paper accepted for publication in Acta     #
# Crystallographica Section E. It conforms to the requirements of Notes      #
# for Authors for Section E, and has been peer reviewed under the auspices   #
# of the IUCr Commission on Journals.                                        #
#                                                                            #
# Full details of the Crystallographic Information File format               #
# are given in the paper "The Crystallographic Information File (CIF):       #
# a New Standard Archive File for Crystallography" by S. R. Hall, F. H.      #
# Allen and I. D. Brown [Acta Cryst. (1991), A47, 655-685].                  #
#                                                                            #
# The current version of the core CIF dictionary is obtainable from          #
# ftp://ftp.iucr.org/pub/cif_core.dic. The current version number is 2.4.    #
#                                                                            #
# Software is freely available for graphical display of the structure(s) in  #
# this CIF.  For information consult the CIF home page http://www.iucr.org/  #
# cif/home.html                                                              #
#                                                                            #
# This file may be used for bona fide research purposes within the           #
# scientific community so long as proper attribution is given to the journal # 
# article from which it was obtained.                                        #
#                                                                            #
##############################################################################
                                             
data_General
_audit_creation_method     'by CrystalStructure 3.8'
_journal_date_recd_electronic     2009-01-03
_journal_date_accepted     2009-01-04
_journal_name_full     'Acta Crystallographica, Section E'
_journal_year     2009
_journal_volume     65
_journal_issue      2
_journal_page_first     o323
_journal_page_last     o323
_journal_paper_category     QO
_journal_coeditor_code     HB2892
_publ_contact_author_name     'Prof. Jin Mizuguchi'
_publ_contact_author_address
;
    Department of Applied Physics
    Graduate School of Engineering
    Yokohama National University
    Tokiwadai 79-5, Hodogaya-ku
    Yokohama 240-8501, Japan
;
_publ_contact_author_email     ' mizu-j@ynu.ac.jp '
_publ_contact_author_fax     ' +81-45-339-3369 '
_publ_contact_author_phone     ' +81-45-339-3369 '
_publ_section_title
;
Benzyltributylammonium 6,7-dihydroxynaphthalene-2-sulfonate
;
loop_
    _publ_author_name
    _publ_author_footnote
    _publ_author_address
    'Uta, Kazuya' ?
;
    Department of Applied Physics
    Graduate School of Engineering
    Yokohama National University
    79-5 Tokiwadai, Hodogaya-ku
    240-8501 Yokohama, Japan
;
    'Mizuguchi, Jin' ?
;
    Department of Applied Physics
    Graduate School of Engineering
    Yokohama National University
    79-5 Tokiwadai, Hodogaya-ku
    240-8501 Yokohama, Japan
;
data_I
_chemical_formula_moiety     'C19 H34 N, C10 H7 O5 S '
_chemical_formula_sum     'C29 H41 N O5 S '
_chemical_formula_weight     515.70
_chemical_melting_point     ?
_symmetry_cell_setting     triclinic
_symmetry_space_group_name_H-M     'P -1'
_symmetry_space_group_name_Hall     '-P 1'
loop_
    _symmetry_equiv_pos_site_id
    _symmetry_equiv_pos_as_xyz
    1 '+X,+Y,+Z'
    2 '-X,-Y,-Z'
_cell_length_a     8.6720(2)
_cell_length_b     17.1110(3)
_cell_length_c     18.8201(4)
_cell_angle_alpha     86.4785(11)
_cell_angle_beta     83.9245(12)
_cell_angle_gamma     85.4033(11)
_cell_volume     2764.08(10)
_cell_formula_units_Z     4
_cell_measurement_reflns_used     19472
_cell_measurement_theta_min     3.4
_cell_measurement_theta_max     68.2
_cell_measurement_temperature     296.1
_exptl_crystal_description     'plate'
_exptl_crystal_colour     'colourless'
_exptl_crystal_size_max     0.38
_exptl_crystal_size_mid     0.33
_exptl_crystal_size_min     0.15
_exptl_crystal_density_diffrn     1.239
_exptl_crystal_density_meas     ?
_exptl_crystal_density_method     'not measured'
_exptl_crystal_F_000     1112.00
_exptl_absorpt_coefficient_mu     1.345
_exptl_absorpt_correction_type     multi-scan
_exptl_absorpt_process_details     '(ABSCOR; Higashi, 1995)'
_exptl_absorpt_correction_T_min     0.650
_exptl_absorpt_correction_T_max     0.817
_diffrn_radiation_type     'Cu K\a'
_diffrn_radiation_wavelength     1.54187
_diffrn_measurement_device_type     'Rigaku R-AXIS RAPID'
_diffrn_measurement_method     \w
_diffrn_detector_area_resol_mean     10.00
_diffrn_reflns_number     22714
_diffrn_reflns_av_R_equivalents     0.038
_diffrn_reflns_theta_max     68.19
_diffrn_reflns_theta_full     68.19
_diffrn_measured_fraction_theta_max     0.907
_diffrn_measured_fraction_theta_full     0.907
_diffrn_reflns_limit_h_min     -10
_diffrn_reflns_limit_h_max     10
_diffrn_reflns_limit_k_min     -20
_diffrn_reflns_limit_k_max     20
_diffrn_reflns_limit_l_min     -22
_diffrn_reflns_limit_l_max     22
_refine_special_details
;
Refinement of <i>F</i>^2^ against ALL reflections. The weighted <i>R</i>-factor
<i>wR</i> and goodness of fit <i>S</i> are based on <i>F</i>^2^, conventional
<i>R</i>-factors <i>R</i> are based on <i>F</i>, with <i>F</i> set to zero for
negative <i>F</i>^2^. The threshold expression of <i>F</i>^2^ >
\s(<i>F</i>^2^) is used only for calculating <i>R</i>-factors(gt) <i>etc</i>.
and is not relevant to the choice of reflections for refinement.
<i>R</i>-factors based on <i>F</i>^2^ are statistically about twice as large
as those based on <i>F</i>, and <i>R</i>- factors based on ALL data will be
even larger.
;
_reflns_number_total     9189
_reflns_number_gt     6913
_reflns_threshold_expression     F^2^>2\s(F^2^)
_refine_ls_structure_factor_coef     Fsqd
_refine_ls_R_factor_gt     0.0679
_refine_ls_wR_factor_ref     0.2114
_refine_ls_goodness_of_fit_ref     1.122
_refine_ls_number_reflns     9189
_refine_ls_number_parameters     659
_refine_ls_hydrogen_treatment     constr
_refine_ls_weighting_scheme     calc
_refine_ls_weighting_details
            'w = 1/[\s^2^(Fo^2^)+(0.0999P)^2^+1.4745P] where P=(Fo^2^+2Fc^2^)/3'
_refine_ls_shift/su_max     0.0000
_refine_diff_density_max     0.61
_refine_diff_density_min     -0.47
_refine_ls_extinction_method     none
_refine_ls_extinction_coef     ?
loop_
    _atom_type_symbol
    _atom_type_description
    _atom_type_scat_dispersion_real
    _atom_type_scat_dispersion_imag
    _atom_type_scat_source
    'C' 'C' 0.018 0.009
;
International Tables for Crystallography
(1992, Vol. C, Tables 4.2.6.8 and 6.1.1.4)
;
    'H' 'H' 0.000 0.000
;
International Tables for Crystallography
(1992, Vol. C, Table 6.1.1.4)
;
    'N' 'N' 0.031 0.018
;
International Tables for Crystallography
(1992, Vol. C, Tables 4.2.6.8 and 6.1.1.4)
;
    'O' 'O' 0.049 0.032
;
International Tables for Crystallography
(1992, Vol. C, Tables 4.2.6.8 and 6.1.1.4)
;
    'S' 'S' 0.333 0.557
;
International Tables for Crystallography
(1992, Vol. C, Tables 4.2.6.8 and 6.1.1.4)
;
_computing_data_collection     'PROCESS-AUTO (Rigaku, 1998)'
_computing_cell_refinement     'PROCESS-AUTO (Rigaku, 1998)'
_computing_data_reduction
;
CrystalStructure (Rigaku/MSC, 2006)
;
_computing_structure_solution     'SIR2004 (Burla <i>et al.</i>,  2003)'
_computing_structure_refinement     'SHELXL97 (Sheldrick, 2008)'
_computing_molecular_graphics     'ORTEPIII (Burnett & Johnson, 1996)'
_computing_publication_material     'CrystalStructure (Rigaku/MSC, 2006)'
loop_
    _atom_site_type_symbol
    _atom_site_label
    _atom_site_fract_x
    _atom_site_fract_y
    _atom_site_fract_z
    _atom_site_U_iso_or_equiv
    _atom_site_adp_type
    _atom_site_calc_flag
    _atom_site_refinement_flags
    _atom_site_occupancy
    _atom_site_disorder_assembly
    _atom_site_disorder_group
    S S1 1.06446(11) 0.30094(5) 0.11704(4) 0.0569(2) Uani d . 1.00 . .
    S S2 0.58851(11) 0.80242(5) 0.37619(4) 0.0604(2) Uani d . 1.00 . .
    O O1 0.4657(3) 0.75257(16) 0.39950(19) 0.0995(10) Uani d . 1.00 . .
    O O2 0.6913(3) 0.77255(16) 0.31646(13) 0.0838(8) Uani d . 1.00 . .
    O O3 0.6737(3) 0.82138(16) 0.43377(14) 0.0904(9) Uani d . 1.00 . .
    O O4 0.2201(2) 1.21344(13) 0.43914(12) 0.0658(6) Uani d . 1.00 . .
    O O5 0.1545(2) 1.23589(13) 0.30645(12) 0.0664(6) Uani d . 1.00 . .
    O O6 1.2260(2) 0.31041(15) 0.09176(14) 0.0737(7) Uani d . 1.00 . .
    O O7 0.9746(3) 0.28047(14) 0.06196(13) 0.0738(7) Uani d . 1.00 . .
    O O8 1.0478(3) 0.24769(14) 0.18053(13) 0.0783(7) Uani d . 1.00 . .
    O O9 0.6544(3) 0.73906(14) 0.18398(13) 0.0732(7) Uani d . 1.00 . .
    O O10 0.6797(2) 0.71063(13) 0.04788(13) 0.0702(6) Uani d . 1.00 . .
    N N1 0.3094(3) 0.70872(17) 0.60694(16) 0.0627(7) Uani d . 1.00 . .
    N N2 0.1740(3) 0.78694(18) 0.11548(17) 0.0662(7) Uani d . 1.00 . .
    C C1 0.6084(5) 0.5710(2) 0.6532(2) 0.0953(14) Uani d . 1.00 . .
    C C2 0.6471(6) 0.4967(3) 0.6813(3) 0.1109(17) Uani d . 1.00 . .
    C C3 0.5748(7) 0.4337(3) 0.6631(3) 0.1093(18) Uani d . 1.00 . .
    C C4 0.4656(6) 0.4441(2) 0.6158(2) 0.0959(14) Uani d . 1.00 . .
    C C5 0.4267(5) 0.5184(2) 0.5869(2) 0.0814(11) Uani d . 1.00 . .
    C C6 0.4952(4) 0.5832(2) 0.6058(2) 0.0729(10) Uani d . 1.00 . .
    C C7 0.4579(4) 0.6643(2) 0.5736(2) 0.0713(10) Uani d . 1.00 . .
    C C8 0.3072(4) 0.7096(2) 0.6879(2) 0.0726(10) Uani d . 1.00 . .
    C C9 0.4293(5) 0.7555(2) 0.7149(2) 0.0913(13) Uani d . 1.00 . .
    C C10 0.4066(8) 0.7511(4) 0.7975(3) 0.134(2) Uani d . 1.00 . .
    C C11 0.4371(8) 0.6768(4) 0.8316(3) 0.146(2) Uani d . 1.00 . .
    C C12 0.1647(4) 0.6689(2) 0.5951(2) 0.0719(10) Uani d . 1.00 . .
    C C13 0.1264(5) 0.6646(2) 0.5198(2) 0.0882(12) Uani d . 1.00 . .
    C C14 -0.0225(6) 0.6144(2) 0.5252(3) 0.1162(18) Uani d . 1.00 . .
    C C15 -0.0912(9) 0.6129(3) 0.4583(4) 0.165(3) Uani d . 1.00 . .
    C C16 0.3079(4) 0.7909(2) 0.5720(2) 0.0670(9) Uani d . 1.00 . .
    C C17 0.1710(4) 0.8469(2) 0.5970(2) 0.0767(11) Uani d . 1.00 . .
    C C18 0.1949(5) 0.9283(2) 0.5637(2) 0.0859(12) Uani d . 1.00 . .
    C C19 0.0728(6) 0.9900(2) 0.5897(3) 0.1003(15) Uani d . 1.00 . .
    C C20 0.5001(3) 0.89379(18) 0.34448(16) 0.0521(7) Uani d . 1.00 . .
    C C21 0.4674(4) 0.90556(19) 0.27309(17) 0.0590(8) Uani d . 1.00 . .
    C C22 0.3912(4) 0.9741(2) 0.25050(17) 0.0602(8) Uani d . 1.00 . .
    C C23 0.3447(3) 1.03487(18) 0.29811(16) 0.0518(7) Uani d . 1.00 . .
    C C24 0.2667(4) 1.10708(19) 0.27670(17) 0.0556(8) Uani d . 1.00 . .
    C C25 0.2266(3) 1.16439(18) 0.32395(17) 0.0536(7) Uani d . 1.00 . .
    C C26 0.2623(3) 1.15214(18) 0.39592(16) 0.0516(7) Uani d . 1.00 . .
    C C27 0.3366(3) 1.08346(18) 0.41786(16) 0.0522(7) Uani d . 1.00 . .
    C C28 0.3800(3) 1.02278(17) 0.37003(16) 0.0492(7) Uani d . 1.00 . .
    C C29 0.4578(3) 0.95124(18) 0.39170(16) 0.0519(7) Uani d . 1.00 . .
    C C30 -0.1203(5) 0.9258(2) 0.1822(2) 0.0953(14) Uani d . 1.00 . .
    C C31 -0.1546(6) 1.0006(3) 0.2059(3) 0.1098(16) Uani d . 1.00 . .
    C C32 -0.0852(6) 1.0629(3) 0.1713(3) 0.1077(17) Uani d . 1.00 . .
    C C33 0.0191(6) 1.0519(2) 0.1126(3) 0.1010(15) Uani d . 1.00 . .
    C C34 0.0551(5) 0.9773(2) 0.0875(2) 0.0889(12) Uani d . 1.00 . .
    C C35 -0.0126(4) 0.9128(2) 0.1231(2) 0.0740(10) Uani d . 1.00 . .
    C C36 0.0205(4) 0.8301(2) 0.0976(2) 0.0747(10) Uani d . 1.00 . .
    C C37 0.1923(5) 0.7879(2) 0.1945(2) 0.0801(11) Uani d . 1.00 . .
    C C38 0.0830(6) 0.7426(2) 0.2445(2) 0.0954(14) Uani d . 1.00 . .
    C C39 0.1169(8) 0.7492(3) 0.3230(2) 0.129(2) Uani d . 1.00 . .
    C C40 0.0779(6) 0.8273(3) 0.3513(2) 0.1071(16) Uani d . 1.00 . .
    C C41 0.3142(5) 0.8264(2) 0.0779(2) 0.0894(12) Uani d . 1.00 . .
    C C42 0.3321(6) 0.8312(3) -0.0018(3) 0.1211(16) Uani d . 1.00 . .
    C C43A 0.4120(10) 0.8997(5) -0.0503(6) 0.121(2) Uani d PDU 0.56 C 1
    C C43B 0.4814(11) 0.8811(7) -0.0068(6) 0.121(2) Uani d PDU 0.44 C 2
    C C44A 0.5731(11) 0.8811(7) -0.0371(7) 0.135(3) Uani d PDU 0.56 C 1
    C C44B 0.5504(18) 0.8968(10) -0.0794(7) 0.135(3) Uani d PDU 0.44 C 2
    C C45 0.1714(4) 0.7040(2) 0.0916(2) 0.0675(9) Uani d . 1.00 . .
    C C46 0.3091(4) 0.6478(2) 0.1063(2) 0.0774(11) Uani d . 1.00 . .
    C C47 0.2877(5) 0.5676(2) 0.0830(3) 0.0982(15) Uani d . 1.00 . .
    C C48 0.4076(6) 0.5046(2) 0.1005(3) 0.1076(16) Uani d . 1.00 . .
    C C49 0.9868(3) 0.39446(18) 0.14593(16) 0.0508(7) Uani d . 1.00 . .
    C C50 0.9904(4) 0.4139(2) 0.21721(17) 0.0595(8) Uani d . 1.00 . .
    C C51 0.9259(4) 0.4844(2) 0.23940(17) 0.0633(9) Uani d . 1.00 . .
    C C52 0.8575(3) 0.54087(19) 0.19191(16) 0.0522(7) Uani d . 1.00 . .
    C C53 0.7862(4) 0.6136(2) 0.21372(17) 0.0586(8) Uani d . 1.00 . .
    C C54 0.7252(3) 0.66777(19) 0.16591(17) 0.0546(7) Uani d . 1.00 . .
    C C55 0.7366(3) 0.65187(19) 0.09207(17) 0.0531(7) Uani d . 1.00 . .
    C C56 0.7997(3) 0.58110(19) 0.07014(16) 0.0530(7) Uani d . 1.00 . .
    C C57 0.8606(3) 0.52288(18) 0.11910(16) 0.0495(7) Uani d . 1.00 . .
    C C58 0.9237(3) 0.44814(19) 0.09809(16) 0.0537(7) Uani d . 1.00 . .
    H H1 0.6592 0.6139 0.6654 0.113 Uiso c R 1.00 . .
    H H2 0.7275 0.4898 0.7125 0.140 Uiso c R 1.00 . .
    H H3 0.5952 0.3831 0.6833 0.133 Uiso c R 1.00 . .
    H H4 0.4180 0.4014 0.6024 0.116 Uiso c R 1.00 . .
    H H4O 0.2464 1.2017 0.4792 0.079 Uiso c R 1.00 . .
    H H5 0.3546 0.5252 0.5536 0.099 Uiso c R 1.00 . .
    H H5O 0.1402 1.2383 0.2640 0.080 Uiso c R 1.00 . .
    H H7A 0.4501 0.6603 0.5231 0.088 Uiso c R 1.00 . .
    H H7B 0.5456 0.6952 0.5780 0.088 Uiso c R 1.00 . .
    H H8A 0.3194 0.6552 0.7067 0.088 Uiso c R 1.00 . .
    H H8B 0.2047 0.7306 0.7070 0.088 Uiso c R 1.00 . .
    H H9A 0.4189 0.8101 0.6972 0.112 Uiso c R 1.00 . .
    H H9B 0.5334 0.7340 0.6979 0.112 Uiso c R 1.00 . .
    H H9O 0.6547 0.7435 0.2271 0.088 Uiso c R 1.00 . .
    H H10A 0.4750 0.7862 0.8154 0.164 Uiso c R 1.00 . .
    H H10B 0.3015 0.7686 0.8135 0.164 Uiso c R 1.00 . .
    H H10O 0.6894 0.6964 0.0067 0.084 Uiso c R 1.00 . .
    H H11A 0.4229 0.6808 0.8827 0.211 Uiso c R 1.00 . .
    H H11B 0.5433 0.6578 0.8178 0.211 Uiso c R 1.00 . .
    H H11C 0.3682 0.6410 0.8177 0.211 Uiso c R 1.00 . .
    H H12A 0.1747 0.6153 0.6159 0.089 Uiso c R 1.00 . .
    H H12B 0.0759 0.6955 0.6218 0.089 Uiso c R 1.00 . .
    H H13A 0.2131 0.6388 0.4915 0.108 Uiso c R 1.00 . .
    H H13B 0.1044 0.7168 0.4992 0.108 Uiso c R 1.00 . .
    H H14A 0.0052 0.5618 0.5426 0.141 Uiso c R 1.00 . .
    H H14B -0.1022 0.6378 0.5595 0.141 Uiso c R 1.00 . .
    H H15A -0.1772 0.5817 0.4642 0.261 Uiso c R 1.00 . .
    H H15B -0.0112 0.5879 0.4233 0.261 Uiso c R 1.00 . .
    H H15C -0.1178 0.6643 0.4400 0.261 Uiso c R 1.00 . .
    H H16A 0.3099 0.7869 0.5206 0.081 Uiso c R 1.00 . .
    H H16B 0.4039 0.8133 0.5803 0.081 Uiso c R 1.00 . .
    H H17A 0.1630 0.8489 0.6488 0.093 Uiso c R 1.00 . .
    H H17B 0.0758 0.8293 0.5838 0.093 Uiso c R 1.00 . .
    H H18A 0.2960 0.9440 0.5731 0.103 Uiso c R 1.00 . .
    H H18B 0.1967 0.9271 0.5117 0.103 Uiso c R 1.00 . .
    H H19A 0.0945 1.0405 0.5657 0.154 Uiso c R 1.00 . .
    H H19B 0.0717 0.9938 0.6400 0.154 Uiso c R 1.00 . .
    H H19C -0.0275 0.9769 0.5784 0.154 Uiso c R 1.00 . .
    H H21 0.4968 0.8667 0.2405 0.072 Uiso c R 1.00 . .
    H H22 0.3688 0.9809 0.2031 0.074 Uiso c R 1.00 . .
    H H24 0.2421 1.1155 0.2298 0.067 Uiso c R 1.00 . .
    H H27 0.3582 1.0761 0.4654 0.065 Uiso c R 1.00 . .
    H H29 0.4807 0.9430 0.4391 0.063 Uiso c R 1.00 . .
    H H30 -0.1674 0.8827 0.2063 0.114 Uiso c R 1.00 . .
    H H31 -0.2277 1.0097 0.2446 0.136 Uiso c R 1.00 . .
    H H32 -0.1071 1.1131 0.1873 0.134 Uiso c R 1.00 . .
    H H33 0.0679 1.0946 0.0892 0.125 Uiso c R 1.00 . .
    H H34 0.1238 0.9697 0.0463 0.109 Uiso c R 1.00 . .
    H H36A 0.0181 0.8324 0.0465 0.088 Uiso c R 1.00 . .
    H H36B -0.0639 0.7991 0.1187 0.088 Uiso c R 1.00 . .
    H H37A 0.1820 0.8418 0.2077 0.095 Uiso c R 1.00 . .
    H H37B 0.2977 0.7672 0.2016 0.095 Uiso c R 1.00 . .
    H H38A 0.0931 0.6878 0.2334 0.117 Uiso c R 1.00 . .
    H H38B -0.0230 0.7629 0.2396 0.117 Uiso c R 1.00 . .
    H H39A 0.0573 0.7109 0.3525 0.156 Uiso c R 1.00 . .
    H H39B 0.2255 0.7343 0.3261 0.156 Uiso c R 1.00 . .
    H H40A 0.1039 0.8278 0.3988 0.162 Uiso c R 1.00 . .
    H H40B -0.0330 0.8414 0.3503 0.162 Uiso c R 1.00 . .
    H H40C 0.1332 0.8659 0.3211 0.162 Uiso c R 1.00 . .
    H H41A 0.3109 0.8796 0.0937 0.106 Uiso c R 1.00 . .
    H H41B 0.4081 0.7987 0.0940 0.106 Uiso c R 1.00 . .
    H H42A 0.2283 0.8302 -0.0163 0.145 Uiso c PR 0.56 C 1
    H H42B 0.3884 0.7825 -0.0162 0.145 Uiso c PR 0.56 C 1
    H H42C 0.2443 0.8594 -0.0221 0.145 Uiso c PR 0.44 C 2
    H H42D 0.3542 0.7802 -0.0221 0.145 Uiso c PR 0.44 C 2
    H H43A 0.3975 0.8966 -0.1004 0.145 Uiso c PR 0.56 C 1
    H H43B 0.3735 0.9512 -0.0345 0.145 Uiso c PR 0.56 C 1
    H H43C 0.4518 0.9306 0.0150 0.145 Uiso c PR 0.44 C 2
    H H43D 0.5590 0.8528 0.0205 0.145 Uiso c PR 0.44 C 2
    H H44A 0.6063 0.8293 -0.0521 0.202 Uiso c PR 0.56 C 1
    H H44B 0.5826 0.8833 0.0131 0.202 Uiso c PR 0.56 C 1
    H H44C 0.6369 0.9185 -0.0635 0.202 Uiso c PR 0.56 C 1
    H H44D 0.6463 0.9209 -0.0783 0.202 Uiso c PR 0.44 C 2
    H H44E 0.4801 0.9314 -0.1049 0.202 Uiso c PR 0.44 C 2
    H H44F 0.5705 0.8483 -0.1032 0.202 Uiso c PR 0.44 C 2
    H H45A 0.1622 0.7066 0.0406 0.082 Uiso c R 1.00 . .
    H H45B 0.0783 0.6814 0.1152 0.082 Uiso c R 1.00 . .
    H H46A 0.4034 0.6671 0.0802 0.095 Uiso c R 1.00 . .
    H H46B 0.3230 0.6454 0.1569 0.095 Uiso c R 1.00 . .
    H H47A 0.1867 0.5511 0.1052 0.123 Uiso c R 1.00 . .
    H H47B 0.2822 0.5696 0.0316 0.123 Uiso c R 1.00 . .
    H H48A 0.3868 0.4558 0.0836 0.163 Uiso c R 1.00 . .
    H H48B 0.4108 0.4994 0.1520 0.163 Uiso c R 1.00 . .
    H H48C 0.5084 0.5194 0.0792 0.163 Uiso c R 1.00 . .
    H H50 1.0393 0.3789 0.2492 0.072 Uiso c R 1.00 . .
    H H51 0.9281 0.4957 0.2870 0.077 Uiso c R 1.00 . .
    H H53 0.7803 0.6250 0.2619 0.072 Uiso c R 1.00 . .
    H H56 0.8051 0.5714 0.0219 0.066 Uiso c R 1.00 . .
    H H58 0.9196 0.4349 0.0515 0.066 Uiso c R 1.00 . .
loop_
    _atom_site_aniso_label
    _atom_site_aniso_U_11
    _atom_site_aniso_U_22
    _atom_site_aniso_U_33
    _atom_site_aniso_U_12
    _atom_site_aniso_U_13
    _atom_site_aniso_U_23
    S1 0.0768(5) 0.0443(4) 0.0498(4) 0.0076(3) -0.0151(3) -0.0049(3)
    S2 0.0794(6) 0.0453(4) 0.0546(4) 0.0155(4) -0.0090(4) -0.0117(3)
    O1 0.102(2) 0.0561(16) 0.133(2) 0.0040(15) 0.0016(19) 0.0149(16)
    O2 0.105(2) 0.0779(17) 0.0630(14) 0.0423(15) -0.0065(13) -0.0240(12)
    O3 0.135(2) 0.0674(16) 0.0721(16) 0.0379(16) -0.0467(16) -0.0252(13)
    O4 0.0897(17) 0.0481(12) 0.0592(13) 0.0168(11) -0.0166(11) -0.0132(10)
    O5 0.0882(17) 0.0492(12) 0.0586(13) 0.0190(11) -0.0112(11) -0.0022(10)
    O6 0.0719(16) 0.0735(16) 0.0750(16) 0.0124(13) -0.0089(12) -0.0193(12)
    O7 0.1001(19) 0.0590(14) 0.0665(15) 0.0061(13) -0.0287(13) -0.0181(11)
    O8 0.128(2) 0.0514(13) 0.0545(13) 0.0067(14) -0.0172(14) 0.0034(10)
    O9 0.0933(18) 0.0566(14) 0.0659(14) 0.0228(13) -0.0050(12) -0.0144(11)
    O10 0.0866(17) 0.0588(14) 0.0599(13) 0.0240(12) -0.0065(12) -0.0014(11)
    N1 0.0625(17) 0.0519(16) 0.0715(18) -0.0035(14) 0.0046(13) -0.0049(13)
    N2 0.0636(18) 0.0604(17) 0.0773(19) -0.0029(14) -0.0155(14) -0.0125(14)
    C1 0.089(3) 0.078(3) 0.117(3) 0.014(2) -0.020(2) -0.010(2)
    C2 0.109(4) 0.098(3) 0.121(4) 0.032(3) -0.025(3) -0.002(3)
    C3 0.119(4) 0.077(3) 0.119(4) 0.032(3) 0.008(3) 0.012(2)
    C4 0.107(3) 0.056(2) 0.117(3) 0.016(2) 0.006(3) -0.010(2)
    C5 0.087(2) 0.064(2) 0.090(2) 0.011(2)  0.000(2) -0.013(2)
    C6 0.074(2) 0.061(2) 0.078(2) 0.0080(19) 0.0072(19) -0.0026(18)
    C7 0.064(2) 0.062(2) 0.082(2) 0.0061(18) 0.0124(18) -0.0014(18)
    C8 0.080(2) 0.064(2) 0.072(2) -0.009(2) 0.0058(19) -0.0076(18)
    C9 0.107(3) 0.087(3) 0.083(2) -0.023(2) -0.011(2) -0.006(2)
    C10 0.169(6) 0.125(5) 0.118(4) -0.029(4) -0.039(4) -0.014(3)
    C11 0.175(6) 0.142(5) 0.134(5) -0.025(4) -0.077(4) 0.020(4)
    C12 0.065(2) 0.055(2) 0.094(2) -0.0046(18) 0.0016(19) -0.0078(19)
    C13 0.097(3) 0.062(2) 0.108(3) 0.001(2) -0.028(2) -0.010(2)
    C14 0.130(4) 0.064(2) 0.162(5) -0.008(2) -0.048(4) -0.007(3)
    C15 0.172(6) 0.099(4) 0.241(9) -0.007(4) -0.108(6) -0.006(5)
    C16 0.066(2) 0.0498(19) 0.082(2) -0.0026(17) 0.0060(18) -0.0016(17)
    C17 0.076(2) 0.054(2) 0.097(2) 0.0012(19) 0.003(2) -0.0078(19)
    C18 0.082(2) 0.061(2) 0.111(3) 0.002(2) 0.005(2) -0.002(2)
    C19 0.110(3) 0.063(2) 0.123(3) 0.009(2) 0.000(3) -0.009(2)
    C20 0.0615(19) 0.0443(17) 0.0499(16) 0.0054(14) -0.0075(14) -0.0057(13)
    C21 0.074(2) 0.0485(18) 0.0543(18) 0.0084(16) -0.0073(15) -0.0139(14)
    C22 0.078(2) 0.0541(19) 0.0474(17) 0.0077(17) -0.0095(15) -0.0081(14)
    C23 0.0612(19) 0.0469(17) 0.0473(16) 0.0009(14) -0.0068(13) -0.0060(13)
    C24 0.067(2) 0.0483(17) 0.0503(17) 0.0040(15) -0.0086(14) -0.0015(13)
    C25 0.0591(19) 0.0440(17) 0.0568(18) 0.0039(14) -0.0082(14) -0.0003(13)
    C26 0.0606(19) 0.0427(16) 0.0505(16) 0.0046(14) -0.0041(13) -0.0083(13)
    C27 0.0626(19) 0.0447(16) 0.0485(16) 0.0063(14) -0.0080(14) -0.0062(13)
    C28 0.0548(18) 0.0424(16) 0.0496(16) 0.0036(14) -0.0048(13) -0.0052(12)
    C29 0.0625(19) 0.0439(16) 0.0491(16) 0.0053(14) -0.0085(13) -0.0074(13)
    C30 0.086(3) 0.071(2) 0.123(3) 0.009(2) 0.009(2) -0.010(2)
    C31 0.110(4) 0.084(3) 0.132(4) 0.011(3) 0.004(3) -0.025(3)
    C32 0.101(3) 0.066(3) 0.158(5) 0.013(2) -0.028(3) -0.019(3)
    C33 0.095(3) 0.061(2) 0.146(4)  0.000(2) -0.021(3) 0.006(2)
    C34 0.088(3) 0.071(2) 0.104(3) 0.005(2) -0.010(2) 0.006(2)
    C35 0.070(2) 0.061(2) 0.093(2) 0.0008(19) -0.018(2) -0.005(2)
    C36 0.068(2) 0.072(2) 0.086(2) 0.0037(19) -0.0206(19) -0.011(2)
    C37 0.087(2) 0.072(2) 0.086(2) 0.001(2) -0.027(2) -0.023(2)
    C38 0.128(4) 0.075(2) 0.083(2) -0.006(2) -0.007(2) -0.018(2)
    C39 0.206(6) 0.100(3) 0.080(3) 0.035(4) -0.036(3) -0.013(2)
    C40 0.120(4) 0.109(3) 0.090(3) 0.016(3) -0.004(2) -0.029(2)
    C41 0.072(2) 0.062(2) 0.132(3) -0.010(2) 0.003(2) -0.013(2)
    C42 0.123(3) 0.091(3) 0.136(3) -0.010(2) 0.045(3) -0.001(2)
    C43A 0.116(4) 0.094(4) 0.141(5)  0.000(3) 0.026(3) 0.011(3)
    C43B 0.116(4) 0.094(4) 0.141(5)  0.000(3) 0.026(3) 0.011(3)
    C44A 0.115(4) 0.115(6) 0.159(7) -0.004(4) 0.030(5) 0.041(6)
    C44B 0.115(4) 0.115(6) 0.159(7) -0.004(4) 0.030(5) 0.041(6)
    C45 0.071(2) 0.060(2) 0.074(2) -0.0047(18) -0.0136(18) -0.0160(17)
    C46 0.074(2) 0.065(2) 0.096(2) 0.001(2) -0.016(2) -0.018(2)
    C47 0.091(3) 0.068(2) 0.140(4) 0.002(2) -0.026(2) -0.028(2)
    C48 0.113(4) 0.070(2) 0.140(4) 0.003(2) -0.019(3) -0.016(2)
    C49 0.0613(19) 0.0457(17) 0.0454(15) 0.0009(14) -0.0073(13) -0.0057(12)
    C50 0.077(2) 0.0514(18) 0.0494(17) 0.0053(16) -0.0125(15) -0.0016(14)
    C51 0.086(2) 0.061(2) 0.0434(16) 0.0049(18) -0.0112(16) -0.0067(14)
    C52 0.0586(19) 0.0503(18) 0.0473(16) -0.0008(15) -0.0040(13) -0.0058(13)
    C53 0.070(2) 0.0566(19) 0.0483(17) 0.0015(16) -0.0030(14) -0.0108(14)
    C54 0.0562(19) 0.0487(18) 0.0573(18) 0.0043(15)  0.0000(14) -0.0099(14)
    C55 0.0569(18) 0.0491(17) 0.0521(17) 0.0045(14) -0.0063(13) -0.0028(13)
    C56 0.0609(19) 0.0517(18) 0.0449(16) 0.0076(15) -0.0069(13) -0.0048(13)
    C57 0.0529(17) 0.0491(17) 0.0457(15) 0.0014(14) -0.0051(12) -0.0041(12)
    C58 0.066(2) 0.0505(18) 0.0443(16) 0.0042(15) -0.0085(14) -0.0058(13)
_geom_special_details
;
All e.s.d.'s (except the e.s.d. in the dihedral angle between two l.s. planes)
are estimated using the full covariance matrix. The cell e.s.d.'s are taken
into account individually in the estimation of e.s.d.'s in distances, angles
and torsion angles; correlations between e.s.d.'s in cell parameters are only
used when they are defined by crystal symmetry. An approximate (isotropic)
treatment of cell e.s.d.'s is used for estimating e.s.d.'s involving l.s.
planes.
;
loop_
    _geom_bond_atom_site_label_1
    _geom_bond_atom_site_label_2
    _geom_bond_site_symmetry_1
    _geom_bond_site_symmetry_2
    _geom_bond_distance
    _geom_bond_publ_flag
    S1 O6 . . 1.450(2) ?
    S1 O7 . . 1.437(2) ?
    S1 O8 . . 1.459(2) ?
    S1 C49 . . 1.779(3) ?
    S2 O1 . . 1.433(3) ?
    S2 O2 . . 1.451(2) ?
    S2 O3 . . 1.441(3) ?
    S2 C20 . . 1.783(3) ?
    O4 C26 . . 1.370(3) ?
    O5 C25 . . 1.366(3) ?
    O9 C54 . . 1.367(3) ?
    O10 C55 . . 1.361(3) ?
    N1 C7 . . 1.536(4) ?
    N1 C8 . . 1.523(5) ?
    N1 C12 . . 1.517(5) ?
    N1 C16 . . 1.514(4) ?
    N2 C36 . . 1.529(4) ?
    N2 C37 . . 1.514(5) ?
    N2 C41 . . 1.525(5) ?
    N2 C45 . . 1.517(4) ?
    C1 C2 . . 1.377(7) ?
    C1 C6 . . 1.391(6) ?
    C2 C3 . . 1.368(8) ?
    C3 C4 . . 1.361(8) ?
    C4 C5 . . 1.382(6) ?
    C5 C6 . . 1.381(6) ?
    C6 C7 . . 1.503(5) ?
    C8 C9 . . 1.514(6) ?
    C9 C10 . . 1.544(8) ?
    C10 C11 . . 1.407(9) ?
    C12 C13 . . 1.497(6) ?
    C13 C14 . . 1.598(7) ?
    C14 C15 . . 1.451(10) ?
    C16 C17 . . 1.518(5) ?
    C17 C18 . . 1.512(5) ?
    C18 C19 . . 1.500(6) ?
    C20 C21 . . 1.402(4) ?
    C20 C29 . . 1.368(4) ?
    C21 C22 . . 1.367(4) ?
    C22 C23 . . 1.420(4) ?
    C23 C24 . . 1.418(4) ?
    C23 C28 . . 1.418(4) ?
    C24 C25 . . 1.364(4) ?
    C25 C26 . . 1.421(4) ?
    C26 C27 . . 1.357(4) ?
    C27 C28 . . 1.418(4) ?
    C28 C29 . . 1.409(4) ?
    C30 C31 . . 1.381(7) ?
    C30 C35 . . 1.392(6) ?
    C31 C32 . . 1.363(7) ?
    C32 C33 . . 1.364(8) ?
    C33 C34 . . 1.390(6) ?
    C34 C35 . . 1.393(6) ?
    C35 C36 . . 1.517(5) ?
    C37 C38 . . 1.491(6) ?
    C38 C39 . . 1.549(7) ?
    C39 C40 . . 1.470(7) ?
    C41 C42 . . 1.488(7) ?
    C42 C43A . . 1.598(10) ?
    C42 C43B . . 1.598(13) ?
    C43A C44A . . 1.451(13) ?
    C43B C44B . . 1.451(17) ?
    C45 C46 . . 1.511(5) ?
    C46 C47 . . 1.496(6) ?
    C47 C48 . . 1.485(6) ?
    C49 C50 . . 1.406(4) ?
    C49 C58 . . 1.370(4) ?
    C50 C51 . . 1.360(4) ?
    C51 C52 . . 1.413(4) ?
    C52 C53 . . 1.409(4) ?
    C52 C57 . . 1.420(4) ?
    C53 C54 . . 1.367(4) ?
    C54 C55 . . 1.424(4) ?
    C55 C56 . . 1.358(4) ?
    C56 C57 . . 1.423(4) ?
    C57 C58 . . 1.413(4) ?
    O4 H4O . . 0.820 ?
    O5 H5O . . 0.820 ?
    O9 H9O . . 0.820 ?
    O10 H10O . . 0.820 ?
    C1 H1 . . 0.938 ?
    C2 H2 . . 0.954 ?
    C3 H3 . . 0.935 ?
    C4 H4 . . 0.929 ?
    C5 H5 . . 0.927 ?
    C7 H7A . . 0.967 ?
    C7 H7B . . 0.974 ?
    C8 H8A . . 0.977 ?
    C8 H8B . . 0.972 ?
    C9 H9A . . 0.973 ?
    C9 H9B . . 0.976 ?
    C10 H10A . . 0.976 ?
    C10 H10B . . 0.959 ?
    C11 H11A . . 0.962 ?
    C11 H11B . . 0.966 ?
    C11 H11C . . 0.955 ?
    C12 H12A . . 0.974 ?
    C12 H12B . . 0.971 ?
    C13 H13A . . 0.967 ?
    C13 H13B . . 0.965 ?
    C14 H14A . . 0.960 ?
    C14 H14B . . 0.974 ?
    C15 H15A . . 0.945 ?
    C15 H15B . . 0.994 ?
    C15 H15C . . 0.945 ?
    C16 H16A . . 0.972 ?
    C16 H16B . . 0.975 ?
    C17 H17A . . 0.973 ?
    C17 H17B . . 0.962 ?
    C18 H18A . . 0.975 ?
    C18 H18B . . 0.978 ?
    C19 H19A . . 0.972 ?
    C19 H19B . . 0.950 ?
    C19 H19C . . 0.964 ?
    C21 H21 . . 0.934 ?
    C22 H22 . . 0.931 ?
    C24 H24 . . 0.929 ?
    C27 H27 . . 0.932 ?
    C29 H29 . . 0.934 ?
    C30 H30 . . 0.940 ?
    C31 H31 . . 0.926 ?
    C32 H32 . . 0.925 ?
    C33 H33 . . 0.937 ?
    C34 H34 . . 0.935 ?
    C36 H36A . . 0.963 ?
    C36 H36B . . 0.975 ?
    C37 H37A . . 0.965 ?
    C37 H37B . . 0.973 ?
    C38 H38A . . 0.968 ?
    C38 H38B . . 0.968 ?
    C39 H39A . . 0.976 ?
    C39 H39B . . 0.963 ?
    C40 H40A . . 0.946 ?
    C40 H40B . . 0.975 ?
    C40 H40C . . 0.969 ?
    C41 H41A . . 0.972 ?
    C41 H41B . . 0.977 ?
    C42 H42A . . 0.970 ?
    C42 H42B . . 0.970 ?
    C42 H42C . . 0.970 ?
    C42 H42D . . 0.970 ?
    C43A H43A . . 0.970 ?
    C43A H43B . . 0.970 ?
    C43B H43C . . 0.970 ?
    C43B H43D . . 0.970 ?
    C44A H44A . . 0.960 ?
    C44A H44B . . 0.960 ?
    C44A H44C . . 0.960 ?
    C44B H44D . . 0.960 ?
    C44B H44E . . 0.960 ?
    C44B H44F . . 0.960 ?
    C45 H45A . . 0.970 ?
    C45 H45B . . 0.975 ?
    C46 H46A . . 0.978 ?
    C46 H46B . . 0.971 ?
    C47 H47A . . 0.984 ?
    C47 H47B . . 0.973 ?
    C48 H48A . . 0.949 ?
    C48 H48B . . 0.971 ?
    C48 H48C . . 0.969 ?
    C50 H50 . . 0.931 ?
    C51 H51 . . 0.931 ?
    C53 H53 . . 0.934 ?
    C56 H56 . . 0.928 ?
    C58 H58 . . 0.924 ?
loop_
    _geom_contact_atom_site_label_1
    _geom_contact_atom_site_label_2
    _geom_contact_distance
    _geom_contact_site_symmetry_1
    _geom_contact_site_symmetry_2
    _geom_contact_publ_flag
    O2 O9 2.650(3) . . ?
    O3 O4 2.670(3) . 2_676 ?
    O4 O3 2.670(3) . 2_676 ?
    O5 O8 2.625(3) . 1_465 ?
    O6 O10 2.705(3) . 2_765 ?
    O8 O5 2.625(3) . 1_645 ?
    O9 O2 2.650(3) . . ?
    O10 O6 2.705(3) . 2_765 ?
    S1 H10O 2.989 . 2_765 ?
    O1 H3 2.985 . 2_666 ?
    O1 H4 2.745 . 2_666 ?
    O1 H7A 2.727 . . ?
    O1 H16A 2.598 . . ?
    O1 H39B 2.666 . . ?
    O2 H9O 1.849 . . ?
    O2 H30 2.950 . 1_655 ?
    O2 H38B 2.731 . 1_655 ?
    O2 H40B 2.893 . 1_655 ?
    O2 H53 2.804 . . ?
    O3 H4O 1.853 . 2_676 ?
    O3 H27 2.641 . 2_676 ?
    O3 H40B 2.878 . 1_655 ?
    O4 H7B 2.643 . 2_676 ?
    O4 H14B 2.666 . 2_576 ?
    O4 H17B 2.807 . 2_576 ?
    O5 H9B 2.787 . 2_676 ?
    O5 H12B 2.538 . 2_576 ?
    O5 H17B 2.950 . 2_576 ?
    O5 H50 2.768 . 1_465 ?
    O6 H10O 1.927 . 2_765 ?
    O6 H11B 2.864 . 2_766 ?
    O6 H44A 2.797 . 2_765 ?
    O6 H48A 2.936 . 1_655 ?
    O6 H56 2.871 . 2_765 ?
    O7 H36A 2.887 . 2_665 ?
    O7 H42A 2.911 . 2_665 ?
    O7 H45A 2.360 . 2_665 ?
    O8 H5O 1.830 . 1_645 ?
    O8 H8B 2.897 . 2_666 ?
    O8 H24 2.877 . 1_645 ?
    O8 H32 2.748 . 1_645 ?
    O9 H21 2.696 . . ?
    O9 H36B 2.854 . 1_655 ?
    O9 H41B 2.945 . . ?
    O10 H41B 2.780 . . ?
    O10 H43D 2.614 . . ?
    O10 H44A 2.765 . . ?
    O10 H46A 2.567 . . ?
    C15 H39A 2.798 . . ?
    C25 H9B 2.799 . 2_676 ?
    C25 H17B 2.986 . 2_576 ?
    C26 H17B 2.911 . 2_576 ?
    C27 H16B 2.975 . 2_676 ?
    C27 H19C 2.941 . 2_576 ?
    C33 H44D 2.973 . 2_675 ?
    C44B H10A 2.976 . 1_554 ?
    C55 H46A 2.912 . . ?
    C56 H48C 2.800 . . ?
    C57 H47A 2.889 . 1_655 ?
loop_
    _geom_angle_atom_site_label_1
    _geom_angle_atom_site_label_2
    _geom_angle_atom_site_label_3
    _geom_angle_site_symmetry_1
    _geom_angle_site_symmetry_2
    _geom_angle_site_symmetry_3
    _geom_angle
    _geom_angle_publ_flag
    O6 S1 O7 . . . 113.17(15) ?
    O6 S1 O8 . . . 112.23(16) ?
    O6 S1 C49 . . . 105.71(15) ?
    O7 S1 O8 . . . 112.32(16) ?
    O7 S1 C49 . . . 107.42(15) ?
    O8 S1 C49 . . . 105.34(14) ?
    O1 S2 O2 . . . 112.94(18) ?
    O1 S2 O3 . . . 112.85(19) ?
    O1 S2 C20 . . . 107.19(16) ?
    O2 S2 O3 . . . 111.74(17) ?
    O2 S2 C20 . . . 106.23(14) ?
    O3 S2 C20 . . . 105.25(15) ?
    C7 N1 C8 . . . 111.3(2) ?
    C7 N1 C12 . . . 111.7(2) ?
    C7 N1 C16 . . . 105.9(2) ?
    C8 N1 C12 . . . 104.8(2) ?
    C8 N1 C16 . . . 111.7(2) ?
    C12 N1 C16 . . . 111.5(2) ?
    C36 N2 C37 . . . 111.3(2) ?
    C36 N2 C41 . . . 111.9(2) ?
    C36 N2 C45 . . . 106.1(2) ?
    C37 N2 C41 . . . 105.0(3) ?
    C37 N2 C45 . . . 111.8(2) ?
    C41 N2 C45 . . . 110.8(2) ?
    C2 C1 C6 . . . 120.6(4) ?
    C1 C2 C3 . . . 120.6(5) ?
    C2 C3 C4 . . . 119.8(5) ?
    C3 C4 C5 . . . 120.0(4) ?
    C4 C5 C6 . . . 121.2(4) ?
    C1 C6 C5 . . . 117.7(3) ?
    C1 C6 C7 . . . 119.9(3) ?
    C5 C6 C7 . . . 122.2(3) ?
    N1 C7 C6 . . . 116.1(3) ?
    N1 C8 C9 . . . 115.9(3) ?
    C8 C9 C10 . . . 108.4(4) ?
    C9 C10 C11 . . . 116.4(5) ?
    N1 C12 C13 . . . 117.9(3) ?
    C12 C13 C14 . . . 105.6(3) ?
    C13 C14 C15 . . . 113.9(4) ?
    N1 C16 C17 . . . 115.8(2) ?
    C16 C17 C18 . . . 109.6(3) ?
    C17 C18 C19 . . . 114.1(3) ?
    S2 C20 C21 . . . 120.7(2) ?
    S2 C20 C29 . . . 119.0(2) ?
    C21 C20 C29 . . . 120.2(2) ?
    C20 C21 C22 . . . 120.2(2) ?
    C21 C22 C23 . . . 121.2(3) ?
    C22 C23 C24 . . . 123.0(2) ?
    C22 C23 C28 . . . 118.2(2) ?
    C24 C23 C28 . . . 118.8(2) ?
    C23 C24 C25 . . . 121.0(2) ?
    O5 C25 C24 . . . 124.0(2) ?
    O5 C25 C26 . . . 116.0(2) ?
    C24 C25 C26 . . . 120.1(2) ?
    O4 C26 C25 . . . 116.0(2) ?
    O4 C26 C27 . . . 123.9(2) ?
    C25 C26 C27 . . . 120.1(2) ?
    C26 C27 C28 . . . 121.2(2) ?
    C23 C28 C27 . . . 118.8(2) ?
    C23 C28 C29 . . . 119.2(2) ?
    C27 C28 C29 . . . 122.0(2) ?
    C20 C29 C28 . . . 121.0(2) ?
    C31 C30 C35 . . . 120.3(4) ?
    C30 C31 C32 . . . 120.7(5) ?
    C31 C32 C33 . . . 120.1(5) ?
    C32 C33 C34 . . . 120.4(4) ?
    C33 C34 C35 . . . 120.1(4) ?
    C30 C35 C34 . . . 118.3(3) ?
    C30 C35 C36 . . . 119.1(3) ?
    C34 C35 C36 . . . 122.5(3) ?
    N2 C36 C35 . . . 116.5(3) ?
    N2 C37 C38 . . . 116.9(3) ?
    C37 C38 C39 . . . 110.7(4) ?
    C38 C39 C40 . . . 114.8(4) ?
    N2 C41 C42 . . . 117.6(4) ?
    C41 C42 C43A . . . 124.7(5) ?
    C41 C42 C43B . . . 93.5(5) ?
    C42 C43A C44A . . . 100.0(7) ?
    C42 C43B C44B . . . 113.8(10) ?
    N2 C45 C46 . . . 116.6(3) ?
    C45 C46 C47 . . . 110.8(3) ?
    C46 C47 C48 . . . 116.5(4) ?
    S1 C49 C50 . . . 120.6(2) ?
    S1 C49 C58 . . . 119.6(2) ?
    C50 C49 C58 . . . 119.8(2) ?
    C49 C50 C51 . . . 120.2(3) ?
    C50 C51 C52 . . . 121.7(3) ?
    C51 C52 C53 . . . 123.0(2) ?
    C51 C52 C57 . . . 118.2(2) ?
    C53 C52 C57 . . . 118.9(2) ?
    C52 C53 C54 . . . 121.4(2) ?
    O9 C54 C53 . . . 124.0(2) ?
    O9 C54 C55 . . . 116.2(2) ?
    C53 C54 C55 . . . 119.9(2) ?
    O10 C55 C54 . . . 115.8(2) ?
    O10 C55 C56 . . . 124.4(2) ?
    C54 C55 C56 . . . 119.8(2) ?
    C55 C56 C57 . . . 121.4(2) ?
    C52 C57 C56 . . . 118.5(2) ?
    C52 C57 C58 . . . 118.9(2) ?
    C56 C57 C58 . . . 122.6(2) ?
    C49 C58 C57 . . . 121.2(2) ?
    C26 O4 H4O . . . 109.5 ?
    C25 O5 H5O . . . 109.5 ?
    C54 O9 H9O . . . 109.5 ?
    C55 O10 H10O . . . 109.5 ?
    C2 C1 H1 . . . 120.2 ?
    C6 C1 H1 . . . 119.2 ?
    C1 C2 H2 . . . 118.7 ?
    C3 C2 H2 . . . 120.7 ?
    C2 C3 H3 . . . 122.2 ?
    C4 C3 H3 . . . 118.0 ?
    C3 C4 H4 . . . 120.2 ?
    C5 C4 H4 . . . 119.8 ?
    C4 C5 H5 . . . 119.9 ?
    C6 C5 H5 . . . 118.8 ?
    N1 C7 H7A . . . 108.8 ?
    N1 C7 H7B . . . 108.4 ?
    C6 C7 H7A . . . 108.3 ?
    C6 C7 H7B . . . 107.6 ?
    H7A C7 H7B . . . 107.3 ?
    N1 C8 H8A . . . 107.7 ?
    N1 C8 H8B . . . 108.1 ?
    C9 C8 H8A . . . 108.9 ?
    C9 C8 H8B . . . 109.1 ?
    H8A C8 H8B . . . 106.8 ?
    C8 C9 H9A . . . 110.5 ?
    C8 C9 H9B . . . 110.5 ?
    C10 C9 H9A . . . 109.4 ?
    C10 C9 H9B . . . 110.4 ?
    H9A C9 H9B . . . 107.7 ?
    C9 C10 H10A . . . 109.2 ?
    C9 C10 H10B . . . 109.6 ?
    C11 C10 H10A . . . 106.5 ?
    C11 C10 H10B . . . 107.0 ?
    H10A C10 H10B . . . 107.7 ?
    C10 C11 H11A . . . 109.8 ?
    C10 C11 H11B . . . 109.5 ?
    C10 C11 H11C . . . 109.5 ?
    H11A C11 H11B . . . 108.8 ?
    H11A C11 H11C . . . 109.7 ?
    H11B C11 H11C . . . 109.4 ?
    N1 C12 H12A . . . 108.1 ?
    N1 C12 H12B . . . 108.4 ?
    C13 C12 H12A . . . 107.5 ?
    C13 C12 H12B . . . 107.6 ?
    H12A C12 H12B . . . 106.8 ?
    C12 C13 H13A . . . 109.8 ?
    C12 C13 H13B . . . 109.9 ?
    C14 C13 H13A . . . 110.7 ?
    C14 C13 H13B . . . 111.4 ?
    H13A C13 H13B . . . 109.3 ?
    C13 C14 H14A . . . 109.3 ?
    C13 C14 H14B . . . 108.5 ?
    C15 C14 H14A . . . 109.9 ?
    C15 C14 H14B . . . 106.9 ?
    H14A C14 H14B . . . 108.2 ?
    C14 C15 H15A . . . 110.4 ?
    C14 C15 H15B . . . 107.3 ?
    C14 C15 H15C . . . 111.0 ?
    H15A C15 H15B . . . 107.9 ?
    H15A C15 H15C . . . 112.2 ?
    H15B C15 H15C . . . 107.9 ?
    N1 C16 H16A . . . 108.4 ?
    N1 C16 H16B . . . 108.1 ?
    C17 C16 H16A . . . 108.6 ?
    C17 C16 H16B . . . 108.8 ?
    H16A C16 H16B . . . 106.8 ?
    C16 C17 H17A . . . 109.7 ?
    C16 C17 H17B . . . 110.2 ?
    C18 C17 H17A . . . 108.9 ?
    C18 C17 H17B . . . 109.7 ?
    H17A C17 H17B . . . 108.6 ?
    C17 C18 H18A . . . 109.8 ?
    C17 C18 H18B . . . 109.2 ?
    C19 C18 H18A . . . 108.3 ?
    C19 C18 H18B . . . 108.6 ?
    H18A C18 H18B . . . 106.6 ?
    C18 C19 H19A . . . 109.7 ?
    C18 C19 H19B . . . 110.2 ?
    C18 C19 H19C . . . 109.5 ?
    H19A C19 H19B . . . 109.3 ?
    H19A C19 H19C . . . 108.1 ?
    H19B C19 H19C . . . 110.0 ?
    C20 C21 H21 . . . 120.5 ?
    C22 C21 H21 . . . 119.3 ?
    C21 C22 H22 . . . 119.3 ?
    C23 C22 H22 . . . 119.5 ?
    C23 C24 H24 . . . 119.6 ?
    C25 C24 H24 . . . 119.4 ?
    C26 C27 H27 . . . 119.1 ?
    C28 C27 H27 . . . 119.8 ?
    C20 C29 H29 . . . 119.6 ?
    C28 C29 H29 . . . 119.4 ?
    C31 C30 H30 . . . 120.8 ?
    C35 C30 H30 . . . 118.9 ?
    C30 C31 H31 . . . 120.7 ?
    C32 C31 H31 . . . 118.6 ?
    C31 C32 H32 . . . 120.8 ?
    C33 C32 H32 . . . 119.1 ?
    C32 C33 H33 . . . 120.2 ?
    C34 C33 H33 . . . 119.4 ?
    C33 C34 H34 . . . 120.7 ?
    C35 C34 H34 . . . 119.2 ?
    N2 C36 H36A . . . 108.5 ?
    N2 C36 H36B . . . 108.0 ?
    C35 C36 H36A . . . 108.3 ?
    C35 C36 H36B . . . 107.8 ?
    H36A C36 H36B . . . 107.5 ?
    N2 C37 H37A . . . 108.3 ?
    N2 C37 H37B . . . 107.7 ?
    C38 C37 H37A . . . 108.3 ?
    C38 C37 H37B . . . 107.8 ?
    H37A C37 H37B . . . 107.4 ?
    C37 C38 H38A . . . 110.2 ?
    C37 C38 H38B . . . 109.8 ?
    C39 C38 H38A . . . 109.0 ?
    C39 C38 H38B . . . 108.8 ?
    H38A C38 H38B . . . 108.3 ?
    C38 C39 H39A . . . 107.5 ?
    C38 C39 H39B . . . 108.1 ?
    C40 C39 H39A . . . 109.0 ?
    C40 C39 H39B . . . 109.5 ?
    H39A C39 H39B . . . 107.7 ?
    C39 C40 H40A . . . 110.7 ?
    C39 C40 H40B . . . 109.7 ?
    C39 C40 H40C . . . 109.5 ?
    H40A C40 H40B . . . 109.4 ?
    H40A C40 H40C . . . 109.9 ?
    H40B C40 H40C . . . 107.6 ?
    N2 C41 H41A . . . 108.5 ?
    N2 C41 H41B . . . 108.2 ?
    C42 C41 H41A . . . 107.6 ?
    C42 C41 H41B . . . 107.9 ?
    H41A C41 H41B . . . 106.6 ?
    C41 C42 H42A . . . 106.2 ?
    C41 C42 H42B . . . 106.1 ?
    C41 C42 H42C . . . 113.0 ?
    C41 C42 H42D . . . 113.0 ?
    C43A C42 H42A . . . 106.1 ?
    C43A C42 H42B . . . 106.2 ?
    C43B C42 H42C . . . 113.0 ?
    C43B C42 H42D . . . 113.0 ?
    H42A C42 H42B . . . 106.4 ?
    H42C C42 H42D . . . 110.4 ?
    C42 C43A H43A . . . 111.8 ?
    C42 C43A H43B . . . 111.8 ?
    C44A C43A H43A . . . 111.8 ?
    C44A C43A H43B . . . 111.8 ?
    H43A C43A H43B . . . 109.5 ?
    C42 C43B H43C . . . 108.8 ?
    C42 C43B H43D . . . 108.8 ?
    C44B C43B H43C . . . 108.8 ?
    C44B C43B H43D . . . 108.8 ?
    H43C C43B H43D . . . 107.7 ?
    C43A C44A H44A . . . 109.5 ?
    C43A C44A H44B . . . 109.5 ?
    C43A C44A H44C . . . 109.5 ?
    H44A C44A H44B . . . 109.5 ?
    H44A C44A H44C . . . 109.5 ?
    H44B C44A H44C . . . 109.5 ?
    C43B C44B H44D . . . 109.5 ?
    C43B C44B H44E . . . 109.5 ?
    C43B C44B H44F . . . 109.5 ?
    H44D C44B H44E . . . 109.5 ?
    H44D C44B H44F . . . 109.5 ?
    H44E C44B H44F . . . 109.5 ?
    N2 C45 H45A . . . 108.6 ?
    N2 C45 H45B . . . 108.5 ?
    C46 C45 H45A . . . 108.2 ?
    C46 C45 H45B . . . 107.6 ?
    H45A C45 H45B . . . 107.0 ?
    C45 C46 H46A . . . 109.3 ?
    C45 C46 H46B . . . 109.9 ?
    C47 C46 H46A . . . 109.2 ?
    C47 C46 H46B . . . 110.1 ?
    H46A C46 H46B . . . 107.5 ?
    C46 C47 H47A . . . 108.8 ?
    C46 C47 H47B . . . 109.8 ?
    C48 C47 H47A . . . 107.2 ?
    C48 C47 H47B . . . 107.8 ?
    H47A C47 H47B . . . 106.2 ?
    C47 C48 H48A . . . 111.5 ?
    C47 C48 H48B . . . 109.3 ?
    C47 C48 H48C . . . 108.9 ?
    H48A C48 H48B . . . 109.5 ?
    H48A C48 H48C . . . 109.7 ?
    H48B C48 H48C . . . 107.8 ?
    C49 C50 H50 . . . 120.1 ?
    C51 C50 H50 . . . 119.7 ?
    C50 C51 H51 . . . 118.8 ?
    C52 C51 H51 . . . 119.5 ?
    C52 C53 H53 . . . 119.3 ?
    C54 C53 H53 . . . 119.3 ?
    C55 C56 H56 . . . 118.7 ?
    C57 C56 H56 . . . 119.8 ?
    C49 C58 H58 . . . 119.6 ?
    C57 C58 H58 . . . 119.2 ?
loop_
    _geom_torsion_atom_site_label_1
    _geom_torsion_atom_site_label_2
    _geom_torsion_atom_site_label_3
    _geom_torsion_atom_site_label_4
    _geom_torsion_site_symmetry_1
    _geom_torsion_site_symmetry_2
    _geom_torsion_site_symmetry_3
    _geom_torsion_site_symmetry_4
    _geom_torsion
    _geom_torsion_publ_flag
    O6 S1 C49 C50 . . . . -90.7(3) ?
    O6 S1 C49 C58 . . . . 89.0(3) ?
    O7 S1 C49 C50 . . . . 148.2(2) ?
    O7 S1 C49 C58 . . . . -32.1(3) ?
    O8 S1 C49 C50 . . . . 28.3(3) ?
    O8 S1 C49 C58 . . . . -152.0(2) ?
    O1 S2 C20 C21 . . . . -87.9(3) ?
    O1 S2 C20 C29 . . . . 89.1(3) ?
    O2 S2 C20 C21 . . . . 33.1(3) ?
    O2 S2 C20 C29 . . . . -149.9(2) ?
    O3 S2 C20 C21 . . . . 151.8(2) ?
    O3 S2 C20 C29 . . . . -31.3(3) ?
    C7 N1 C8 C9 . . . . 66.4(4) ?
    C8 N1 C7 C6 . . . . 51.8(4) ?
    C7 N1 C12 C13 . . . . -64.1(3) ?
    C12 N1 C7 C6 . . . . -65.0(4) ?
    C7 N1 C16 C17 . . . . -179.5(3) ?
    C16 N1 C7 C6 . . . . 173.4(3) ?
    C8 N1 C12 C13 . . . . 175.2(3) ?
    C12 N1 C8 C9 . . . . -172.7(3) ?
    C8 N1 C16 C17 . . . . -58.1(4) ?
    C16 N1 C8 C9 . . . . -51.8(4) ?
    C12 N1 C16 C17 . . . . 58.8(4) ?
    C16 N1 C12 C13 . . . . 54.2(4) ?
    C36 N2 C37 C38 . . . . 67.2(4) ?
    C37 N2 C36 C35 . . . . 52.3(4) ?
    C36 N2 C41 C42 . . . . -61.7(4) ?
    C41 N2 C36 C35 . . . . -64.9(4) ?
    C36 N2 C45 C46 . . . . -177.6(3) ?
    C45 N2 C36 C35 . . . . 174.1(3) ?
    C37 N2 C41 C42 . . . . 177.4(3) ?
    C41 N2 C37 C38 . . . . -171.5(3) ?
    C37 N2 C45 C46 . . . . -56.1(4) ?
    C45 N2 C37 C38 . . . . -51.3(4) ?
    C41 N2 C45 C46 . . . . 60.7(4) ?
    C45 N2 C41 C42 . . . . 56.5(4) ?
    C2 C1 C6 C5 . . . . -1.6(6) ?
    C2 C1 C6 C7 . . . . -178.0(4) ?
    C6 C1 C2 C3 . . . .  0.0(7) ?
    C1 C2 C3 C4 . . . . 1.2(8) ?
    C2 C3 C4 C5 . . . . -0.7(8) ?
    C3 C4 C5 C6 . . . . -0.9(7) ?
    C4 C5 C6 C1 . . . . 2.1(6) ?
    C4 C5 C6 C7 . . . . 178.4(4) ?
    C1 C6 C7 N1 . . . . -101.7(4) ?
    C5 C6 C7 N1 . . . . 82.0(4) ?
    N1 C8 C9 C10 . . . . 178.8(3) ?
    C8 C9 C10 C11 . . . . 67.1(7) ?
    N1 C12 C13 C14 . . . . 175.9(3) ?
    C12 C13 C14 C15 . . . . 171.8(4) ?
    N1 C16 C17 C18 . . . . 173.7(3) ?
    C16 C17 C18 C19 . . . . -175.0(4) ?
    S2 C20 C21 C22 . . . . 176.1(2) ?
    S2 C20 C29 C28 . . . . -176.5(2) ?
    C21 C20 C29 C28 . . . . 0.5(5) ?
    C29 C20 C21 C22 . . . . -0.8(5) ?
    C20 C21 C22 C23 . . . . 0.4(5) ?
    C21 C22 C23 C24 . . . . 179.5(3) ?
    C21 C22 C23 C28 . . . . 0.3(5) ?
    C22 C23 C24 C25 . . . . -178.8(3) ?
    C22 C23 C28 C27 . . . . 178.9(3) ?
    C22 C23 C28 C29 . . . . -0.6(4) ?
    C24 C23 C28 C27 . . . . -0.3(4) ?
    C24 C23 C28 C29 . . . . -179.9(3) ?
    C28 C23 C24 C25 . . . . 0.4(4) ?
    C23 C24 C25 O5 . . . . 178.4(3) ?
    C23 C24 C25 C26 . . . . -0.3(4) ?
    O5 C25 C26 O4 . . . . 0.1(3) ?
    O5 C25 C26 C27 . . . . -178.7(2) ?
    C24 C25 C26 O4 . . . . 178.9(3) ?
    C24 C25 C26 C27 . . . . 0.1(3) ?
    O4 C26 C27 C28 . . . . -178.7(2) ?
    C25 C26 C27 C28 . . . .  0.0(4) ?
    C26 C27 C28 C23 . . . . 0.1(3) ?
    C26 C27 C28 C29 . . . . 179.7(3) ?
    C23 C28 C29 C20 . . . . 0.2(4) ?
    C27 C28 C29 C20 . . . . -179.3(3) ?
    C31 C30 C35 C34 . . . . -2.0(7) ?
    C31 C30 C35 C36 . . . . -178.9(4) ?
    C35 C30 C31 C32 . . . . 0.8(8) ?
    C30 C31 C32 C33 . . . . 0.1(7) ?
    C31 C32 C33 C34 . . . . 0.3(7) ?
    C32 C33 C34 C35 . . . . -1.6(8) ?
    C33 C34 C35 C30 . . . . 2.4(7) ?
    C33 C34 C35 C36 . . . . 179.2(4) ?
    C30 C35 C36 N2 . . . . -104.5(4) ?
    C34 C35 C36 N2 . . . . 78.8(5) ?
    N2 C37 C38 C39 . . . . 179.8(3) ?
    C37 C38 C39 C40 . . . . 69.5(6) ?
    N2 C41 C42 C43A . . . . 149.6(5) ?
    N2 C41 C42 C43B . . . . 176.0(5) ?
    C41 C42 C43A C44A . . . . 70.8(9) ?
    C41 C42 C43B C44B . . . . 176.3(10) ?
    N2 C45 C46 C47 . . . . 177.5(3) ?
    C45 C46 C47 C48 . . . . -174.4(4) ?
    S1 C49 C50 C51 . . . . -177.7(2) ?
    S1 C49 C58 C57 . . . . 179.8(2) ?
    C50 C49 C58 C57 . . . . -0.5(5) ?
    C58 C49 C50 C51 . . . . 2.7(5) ?
    C49 C50 C51 C52 . . . . -1.7(5) ?
    C50 C51 C52 C53 . . . . 178.3(3) ?
    C50 C51 C52 C57 . . . . -1.4(5) ?
    C51 C52 C53 C54 . . . . 178.1(3) ?
    C51 C52 C57 C56 . . . . -176.6(3) ?
    C51 C52 C57 C58 . . . . 3.4(4) ?
    C53 C52 C57 C56 . . . . 3.8(4) ?
    C53 C52 C57 C58 . . . . -176.2(3) ?
    C57 C52 C53 C54 . . . . -2.3(5) ?
    C52 C53 C54 O9 . . . . 179.8(3) ?
    C52 C53 C54 C55 . . . . -1.6(5) ?
    O9 C54 C55 O10 . . . . 1.9(4) ?
    O9 C54 C55 C56 . . . . -177.3(3) ?
    C53 C54 C55 O10 . . . . -176.9(3) ?
    C53 C54 C55 C56 . . . . 3.9(5) ?
    O10 C55 C56 C57 . . . . 178.5(3) ?
    C54 C55 C56 C57 . . . . -2.4(5) ?
    C55 C56 C57 C52 . . . . -1.5(4) ?
    C55 C56 C57 C58 . . . . 178.5(3) ?
    C52 C57 C58 C49 . . . . -2.6(4) ?
    C56 C57 C58 C49 . . . . 177.5(3) ?
loop_
    _geom_hbond_atom_site_label_D
    _geom_hbond_atom_site_label_H
    _geom_hbond_atom_site_label_A
    _geom_hbond_site_symmetry_D
    _geom_hbond_site_symmetry_H
    _geom_hbond_site_symmetry_A
    _geom_hbond_distance_DH
    _geom_hbond_distance_HA
    _geom_hbond_distance_DA
    _geom_hbond_angle_DHA
    _geom_hbond_publ_flag
    O4 H4O O3 . . 2_676 0.820 1.853 2.670(3) 174 yes
    O5 H5O O8 . . 1_465 0.820 1.830 2.625(3) 163 yes
    O9 H9O O2 . . . 0.820 1.849 2.650(3) 165 yes
    O10 H10O O6 . . 2_765 0.820 1.927 2.705(3) 158 yes
