# Supplementary material for: Benzyl­tributyl­ammonium 6,7-dihydroxy­naphthalene-2-sulfonate
Source: Acta Crystallogr Sect E Struct Rep Online. 2009 Jan 17;65(Pt 2):o323. doi: 10.1107/S160053680900018X (PMC2968267; doi:10.1107/S160053680900018X)
Supplement: Supplementary file 2 [file e-65-0o323-Isup2.hkl]

# 
# h,k,l, Fc-squared, Fo-squared, sigma(Fo-squared) and status flag 
# 
data_I
_shelx_title '  YNU4_03' 
_shelx_refln_list_code          4 
_shelx_F_calc_maximum      344.21 
_exptl_crystal_F_000      1116.00 
_reflns_d_resolution_high  0.8304 
 
loop_ 
 _symmetry_equiv_pos_as_xyz 
 'x, y, z' 
 '-x, -y, -z' 
 
_cell_length_a     8.6720 
_cell_length_b    17.1110 
_cell_length_c    18.8201 
_cell_angle_alpha  86.478 
_cell_angle_beta   83.924 
_cell_angle_gamma  85.403 
 
_shelx_F_squared_multiplier     1.000 
 
loop_ 
 _refln_index_h 
 _refln_index_k 
 _refln_index_l 
 _refln_F_squared_calc 
 _refln_F_squared_meas 
 _refln_F_squared_sigma 
 _refln_observed_status 
   1   0   0       73.91       69.62      1.40 o 
   2   0   0     1540.25     1584.32     22.39 o 
   3   0   0     1084.02     1162.19     33.97 o 
   4   0   0        2.55        3.39      1.96 o 
   5   0   0        1.23        0.49      2.92 o 
   6   0   0       71.15       79.30     26.21 o 
   7   0   0       10.51        8.93      5.01 o 
   8   0   0      112.74      122.58     14.63 o 
   9   0   0        6.36       10.52      4.06 o 
  10   0   0        0.87        0.89      4.01 o 
 -10   1   0        2.21        0.53      3.95 o 
  -9   1   0        4.69        3.32      3.91 o 
  -8   1   0        1.41        8.93     11.72 o 
  -7   1   0      594.68      512.71      5.87 o 
  -6   1   0      594.45      630.80     58.37 o 
  -5   1   0      283.22      416.21     20.30 o 
  -4   1   0      297.28      326.48      5.31 o 
  -3   1   0      858.03      901.02     18.30 o 
  -2   1   0      433.86      460.17     15.33 o 
  -1   1   0        9.79        7.72      1.41 o 
   1   1   0      689.36      916.74      9.94 o 
   2   1   0      241.07      313.88      4.99 o 
   3   1   0     2172.46     2607.42     57.33 o 
   4   1   0      666.68      633.51     19.99 o 
   5   1   0      148.92      182.63     28.01 o 
   6   1   0      235.00      227.73     11.15 o 
   7   1   0      222.03      225.56      5.34 o 
   8   1   0       11.77        6.34      3.77 o 
  10   1   0        2.63        0.82      4.31 o 
 -10   2   0        6.16        1.62      3.74 o 
  -9   2   0        4.59       21.63      4.46 o 
  -7   2   0       63.05       72.06     18.34 o 
  -6   2   0      172.15      146.34      3.74 o 
  -5   2   0       11.19        8.87      1.81 o 
  -4   2   0      154.27      168.97      2.76 o 
  -3   2   0      266.29      253.67      5.03 o 
  -2   2   0      318.37      288.11      8.92 o 
  -1   2   0       31.84       21.00      1.09 o 
   0   2   0    14895.91    14334.37     87.84 o 
   1   2   0       20.33       32.85      0.70 o 
   2   2   0    16539.52    16414.55    288.73 o 
   3   2   0      507.96      584.94     14.07 o 
   4   2   0      418.20      459.46      2.94 o 
   5   2   0      119.53      143.85      6.42 o 
   6   2   0       40.95       43.23      1.65 o 
   7   2   0        0.12       -4.01      4.25 o 
   8   2   0       75.42       68.64      5.89 o 
   9   2   0        0.29       -1.58      5.07 o 
  10   2   0       15.81       17.67      4.02 o 
 -10   3   0        1.31        3.44      3.34 o 
  -9   3   0        3.19        6.47      4.06 o 
  -8   3   0        0.28       -5.51      5.51 o 
  -7   3   0       68.73       94.45     13.58 o 
  -6   3   0        6.48        0.30      3.86 o 
  -5   3   0      702.99      958.30     19.91 o 
  -4   3   0       24.66       33.93      8.68 o 
  -3   3   0       24.93       16.45      1.01 o 
  -2   3   0      814.28      760.26     12.16 o 
  -1   3   0     6948.23     5999.11     62.15 o 
   0   3   0        0.43        2.78      0.50 o 
   1   3   0     2005.73     2067.48     10.43 o 
   2   3   0       24.21       37.52      2.09 o 
   3   3   0      801.76      750.36     15.72 o 
   4   3   0      588.32      631.39     18.73 o 
   5   3   0        0.09       12.28      4.03 o 
   6   3   0       45.48       41.64      2.20 o 
   7   3   0       72.06       60.06      4.03 o 
   8   3   0       12.22       12.27      5.53 o 
   9   3   0       13.69        7.58      5.02 o 
  10   3   0       10.17       12.64      3.77 o 
  -9   4   0        1.20        5.22      4.00 o 
  -8   4   0      114.09      112.03     29.60 o 
  -7   4   0        0.12       -3.37      3.37 o 
  -6   4   0       53.15       74.75      3.18 o 
  -5   4   0       24.53       39.64      2.10 o 
  -4   4   0        9.48        9.02      2.25 o 
  -3   4   0       32.89       53.69      2.15 o 
  -2   4   0      556.52      603.12     20.21 o 
  -1   4   0       68.84       90.15      3.38 o 
   0   4   0     7613.53     8090.71    113.67 o 
   1   4   0      278.60      219.96      3.01 o 
   2   4   0      119.48      139.52      1.80 o 
   3   4   0      858.45      779.00     15.37 o 
   4   4   0    12831.89    13550.47    309.02 o 
   5   4   0       10.31       12.61      1.51 o 
   6   4   0      152.16      157.97      5.26 o 
   8   4   0       44.40       48.35      6.18 o 
   9   4   0        7.53       11.55      4.93 o 
  10   4   0        0.14        0.06      3.51 o 
  -9   5   0       19.58       20.94      2.85 o 
  -8   5   0        8.53        5.97      2.96 o 
  -7   5   0      249.72      268.90     17.65 o 
  -6   5   0        0.24       -3.47      3.59 o 
  -5   5   0       94.08      138.03      3.59 o 
  -4   5   0        6.66        4.66      3.40 o 
  -3   5   0      168.02      295.28     11.54 o 
  -2   5   0      133.41      124.33      4.04 o 
  -1   5   0       74.27      114.26      5.42 o 
   0   5   0        0.16        3.33      1.05 o 
   1   5   0       79.47       75.95      2.10 o 
   2   5   0      520.87      560.47     11.98 o 
   3   5   0        1.93        2.33      0.90 o 
   4   5   0       87.80      101.85      6.27 o 
   5   5   0     5657.28     5977.29    133.29 o 
   6   5   0        0.33      203.36    120.44 o 
   7   5   0       60.13       56.90      5.36 o 
   8   5   0        1.07        1.17      4.98 o 
   9   5   0        6.48        8.70      4.57 o 
  10   5   0        1.28        4.04      3.30 o 
  -9   6   0       51.02       39.24      7.61 o 
  -8   6   0        2.90        2.22      3.47 o 
  -7   6   0       10.20       10.34      2.93 o 
  -6   6   0      225.53      252.39     12.54 o 
  -5   6   0       10.00       13.04      1.96 o 
  -4   6   0      741.54      676.73     23.68 o 
  -3   6   0      245.61      256.41      6.94 o 
  -2   6   0     3839.40     4300.78     61.82 o 
  -1   6   0       57.36       47.43      1.68 o 
   0   6   0      159.74      236.97      5.51 o 
   1   6   0       39.74       48.21      4.90 o 
   2   6   0     1170.40     1446.97     20.13 o 
   3   6   0       23.96       37.67      0.75 o 
   4   6   0      292.60      326.14      6.26 o 
   5   6   0        0.32        1.40      1.59 o 
   6   6   0      329.52      407.59      6.93 o 
   7   6   0       52.50       44.57      5.08 o 
   8   6   0       12.00       17.05      5.01 o 
   9   6   0        2.06        2.95      3.99 o 
  -9   7   0        0.99       10.54      5.02 o 
  -8   7   0        0.24        6.75      2.50 o 
  -7   7   0      360.88      451.34      5.06 o 
  -6   7   0        6.84       10.63      4.67 o 
  -5   7   0        0.12        5.93      4.31 o 
  -4   7   0        2.65        2.11      1.33 o 
  -3   7   0      236.75      197.83      6.23 o 
  -2   7   0       19.90       14.96      2.44 o 
  -1   7   0       98.00       89.83      7.37 o 
   0   7   0        3.95        1.48      1.27 o 
   1   7   0     2461.58     2611.18     68.44 o 
   2   7   0     1016.98     1026.20     25.00 o 
   3   7   0      604.89      589.70     11.69 o 
   4   7   0      566.22      571.58      9.72 o 
   5   7   0      291.14      237.16     15.68 o 
   6   7   0        0.49       -0.11      3.75 o 
   7   7   0        0.24       69.99      6.06 o 
   8   7   0        4.71        4.72      4.54 o 
   9   7   0       37.75       18.14      3.77 o 
  -9   8   0       13.11       16.56      3.41 o 
  -8   8   0       10.83        8.07      3.46 o 
  -7   8   0        6.59       16.60      3.98 o 
  -6   8   0      217.47      277.39     33.27 o 
  -5   8   0       19.26       13.58      3.50 o 
  -4   8   0       49.82       76.62      5.26 o 
  -3   8   0        8.11        7.35      1.90 o 
  -2   8   0        0.89       18.07      2.23 o 
  -1   8   0       10.43       15.52      1.65 o 
   0   8   0     1407.26     1593.56     30.59 o 
   1   8   0       30.10       33.06      1.97 o 
   2   8   0      703.04      902.45     21.64 o 
   3   8   0       96.60       86.63      2.68 o 
   4   8   0       39.63       56.71      3.84 o 
  -8   9   0       11.40       15.08      3.28 o 
  -7   9   0      116.01      153.86      4.37 o 
  -6   9   0      237.75      301.21     40.41 o 
  -5   9   0      572.71      588.24     82.61 o 
  -4   9   0       18.17       18.70      3.27 o 
  -3   9   0     5569.60     6575.28    163.79 o 
  -2   9   0        5.36       15.19      5.29 o 
  -1   9   0     1801.42     1926.15     48.97 o 
   0   9   0        0.11        2.16      1.55 o 
   1   9   0      597.25      689.91     17.49 o 
   2   9   0      484.98      542.49     16.52 o 
   3   9   0      128.95      161.60      6.29 o 
   4   9   0       37.28       41.59      2.59 o 
  -8  10   0       17.70       17.41      3.13 o 
  -7  10   0       25.60       37.21      4.02 o 
  -6  10   0        4.44        5.36      6.43 o 
  -5  10   0      393.32      416.41     35.04 o 
  -4  10   0       20.68       29.21      3.75 o 
  -3  10   0       10.12       13.96      3.18 o 
  -2  10   0       36.15       41.27      3.14 o 
  -1  10   0       32.40       36.54      1.91 o 
   0  10   0      785.82      818.64      8.03 o 
   1  10   0        0.77        0.38      1.48 o 
   2  10   0       63.03       69.66      4.74 o 
   3  10   0      462.87      456.31     20.16 o 
   4  10   0       11.33       10.91      2.86 o 
  -8  11   0        0.32       -2.34      2.74 o 
  -7  11   0        0.14        0.17      3.66 o 
  -6  11   0        0.29        1.37      3.87 o 
  -5  11   0        3.07        2.52      4.11 o 
  -4  11   0      197.61      241.70     23.89 o 
  -3  11   0     1348.68     1592.75     50.54 o 
  -2  11   0       47.07       37.34      3.03 o 
  -1  11   0       38.21       51.08      2.54 o 
   0  11   0        1.86        6.68      1.79 o 
   1  11   0      296.70      300.80      5.99 o 
   2  11   0        0.13        1.19      1.42 o 
  -7  12   0        2.95       -0.37      3.47 o 
  -6  12   0       57.12       62.78      5.07 o 
  -5  12   0       74.74       83.62      5.66 o 
  -4  12   0      163.55      226.74      4.73 o 
  -3  12   0        0.66        2.74      4.00 o 
  -2  12   0      508.87      608.57     23.83 o 
  -1  12   0       50.83       50.99      2.95 o 
   0  12   0      112.83      103.83      4.46 o 
   1  12   0        1.56        2.11      1.82 o 
   2  12   0      804.78      743.03     37.20 o 
   4  12   0      355.26      298.26      5.24 o 
  -7  13   0        8.75       13.86      3.15 o 
  -6  13   0        6.13        7.17      3.57 o 
  -5  13   0      300.52      392.12     34.12 o 
  -4  13   0       60.40       75.18      5.50 o 
  -3  13   0      969.39     1247.93     12.17 o 
  -2  13   0       45.43       57.00     16.30 o 
  -1  13   0     2184.02     2371.99    194.64 o 
   0  13   0        3.90       19.03     17.32 o 
   1  13   0     1046.77     1087.64    125.62 o 
   2  13   0      100.41      111.11      5.44 o 
   4  13   0       22.66       11.80      4.16 o 
  -7  14   0       30.76       37.79      5.09 o 
  -6  14   0        1.93        0.89      3.43 o 
  -5  14   0       21.72       30.67      5.00 o 
  -4  14   0       66.00      109.72      5.45 o 
  -3  14   0        5.99        9.99      3.84 o 
  -2  14   0        6.72     1715.42    862.10 o 
  -1  14   0       73.04       72.85     10.92 o 
   0  14   0        0.06        2.24      2.79 o 
   1  14   0        1.13        0.45      6.02 o 
  -6  15   0       25.45       34.00      3.19 o 
  -5  15   0       59.03       71.65      3.72 o 
  -4  15   0       36.98       49.74      4.02 o 
  -3  15   0      187.14      211.76      7.57 o 
  -2  15   0        2.59        8.02      5.34 o 
  -1  15   0       16.02       19.47      3.33 o 
   0  15   0      166.95      156.85     48.38 o 
   1  15   0       53.95       51.55      6.63 o 
  -5  16   0        1.60       -0.03      3.30 o 
  -4  16   0      220.08      266.17     11.22 o 
  -3  16   0        0.74        2.60      3.45 o 
  -2  16   0       49.92       67.49     14.61 o 
  -1  16   0        1.23        4.55      3.10 o 
   0  16   0       17.00       15.95      7.62 o 
  -5  17   0      111.11      120.77      7.04 o 
  -4  17   0        5.40        7.21      2.85 o 
  -3  17   0      167.88      173.76     13.56 o 
  -2  17   0        1.06        2.87      3.24 o 
  -1  17   0      149.00      143.51      7.21 o 
   0  17   0        0.05        2.46      6.19 o 
   4  17   0        8.17        5.01      4.25 o 
  -4  18   0       76.31       82.16     21.01 o 
  -3  18   0        0.48        3.17      2.45 o 
  -2  18   0       12.53        8.51      3.92 o 
  -1  18   0        5.37        3.35      5.54 o 
   0  18   0       14.85        7.07      5.67 o 
  -3  19   0      383.82      518.11      6.66 o 
  -2  19   0       14.39       16.04      4.57 o 
  -1  19   0       46.45       34.29      5.11 o 
   0  19   0        8.42        8.66      3.71 o 
   2  19   0        0.08       -4.70      4.70 o 
   4  19   0       65.71       44.58      4.42 o 
   3  20   0        0.45       38.70      4.08 o 
   1 -20   1       11.85       27.14      4.19 o 
  -2 -19   1       14.34       13.86      4.59 o 
  -1 -19   1        7.33       12.43      4.84 o 
   0 -19   1        2.09        8.12      4.90 o 
   1 -19   1       75.30       39.59      4.79 o 
   2 -19   1       25.87       16.33      4.58 o 
   3 -19   1        0.00        3.49      4.12 o 
  -4 -18   1       58.92       18.41      4.94 o 
  -3 -18   1        5.10       11.66      5.23 o 
  -2 -18   1        5.49       43.09      5.97 o 
  -1 -18   1      174.23      219.12      6.86 o 
   1 -18   1       12.64        9.29      2.42 o 
   2 -18   1      167.17      154.94     11.83 o 
   3 -18   1       20.96       17.63      3.80 o 
   4 -18   1       21.88       20.71      7.55 o 
  -4 -17   1       13.25        1.96      4.28 o 
  -3 -17   1        7.96       28.08      5.85 o 
   0 -17   1      172.66      122.20      6.90 o 
   1 -17   1       65.89       53.30      4.79 o 
   2 -17   1       56.49       50.82      8.45 o 
   3 -17   1       13.46       13.93      3.10 o 
   4 -17   1       18.98        9.38      3.38 o 
   5 -17   1        3.03        2.86      2.59 o 
  -4 -16   1       54.81       32.29      4.79 o 
  -3 -16   1       43.06       78.19      6.24 o 
  -2 -16   1        6.28        4.11      5.53 o 
   0 -16   1      156.60      126.64     11.36 o 
   1 -16   1       12.51        9.36      4.31 o 
   2 -16   1      131.83      128.80      4.70 o 
   3 -16   1      168.09      187.89      4.02 o 
   4 -16   1        0.58       -1.97      4.94 o 
   5 -16   1      256.66      293.78      3.86 o 
  -4 -15   1        0.66       -1.53      4.61 o 
  -3 -15   1      168.92      156.73      6.31 o 
  -2 -15   1        7.78        0.55      5.42 o 
   0 -15   1       62.53      100.62     34.10 o 
   1 -15   1      130.31      140.68     17.26 o 
   2 -15   1       17.94       17.10      3.56 o 
   3 -15   1      194.88      214.75      5.89 o 
   4 -15   1        8.22       25.89     11.83 o 
   5 -15   1       15.33       26.08      4.52 o 
   6 -15   1       31.35       43.59      3.12 o 
  -4 -14   1      271.14      196.31      5.78 o 
  -3 -14   1       98.47       87.70      5.43 o 
  -2 -14   1       22.68      431.27      7.55 o 
  -1 -14   1       14.67       13.06      2.66 o 
   0 -14   1      208.64      208.14     29.07 o 
   1 -14   1       14.37        8.15      3.42 o 
   2 -14   1        0.84        4.21      6.65 o 
   3 -14   1       78.65       82.27      6.53 o 
   4 -14   1        5.18        5.75      3.96 o 
   5 -14   1       40.45       30.33      3.92 o 
   6 -14   1        2.97        3.04      5.10 o 
   7 -14   1       13.48       16.27      2.79 o 
  -4 -13   1       54.24       30.71      4.52 o 
  -3 -13   1      194.23      197.47      6.70 o 
  -1 -13   1       91.58       67.07      2.88 o 
   0 -13   1       22.73       19.48      2.81 o 
   1 -13   1       44.68       32.31     18.01 o 
   2 -13   1      596.26      649.63     19.06 o 
   3 -13   1       74.85       89.68     13.38 o 
   4 -13   1      522.10      618.49      9.70 o 
   5 -13   1       58.73       78.88      4.24 o 
   6 -13   1      109.03      125.37      3.85 o 
   7 -13   1        0.40       -3.12      3.12 o 
  -4 -12   1       27.67       27.84      4.64 o 
  -3 -12   1      561.59      538.08      7.22 o 
  -2 -12   1     1006.39      880.15     61.12 o 
  -1 -12   1        0.10        5.95      5.40 o 
   0 -12   1     1449.78     1476.47     27.98 o 
   1 -12   1      631.75      676.50     46.74 o 
   2 -12   1       32.06       37.12      3.70 o 
   3 -12   1       37.39       38.12      9.12 o 
   4 -12   1        9.15        8.52      5.12 o 
   5 -12   1        0.46       -0.08      4.24 o 
   6 -12   1        0.04       -0.31      3.88 o 
   7 -12   1       48.15       67.55      3.65 o 
  -4 -11   1      182.71      136.04      4.58 o 
  -3 -11   1      541.22      413.29     41.07 o 
  -2 -11   1       11.57        9.68      2.00 o 
  -1 -11   1       24.93       21.15      2.54 o 
   0 -11   1       19.01       22.82      2.17 o 
   1 -11   1      392.59      437.45     16.39 o 
   2 -11   1       64.68       59.46      6.26 o 
   3 -11   1      561.56      592.08      8.79 o 
   4 -11   1      999.73     1125.96     49.79 o 
   5 -11   1      730.66      853.71     20.00 o 
   6 -11   1        8.37       14.50      4.17 o 
   7 -11   1        6.64        0.86      5.08 o 
   8 -11   1        5.31        7.42      2.86 o 
  -4 -10   1      199.93      156.75      4.15 o 
  -3 -10   1      864.91      872.12     44.18 o 
  -2 -10   1      445.75      437.44     12.80 o 
  -1 -10   1      167.95      187.44      9.27 o 
   0 -10   1      575.45      497.24      7.36 o 
   1 -10   1      211.37      207.92      6.25 o 
   2 -10   1        9.96        5.40      2.37 o 
   3 -10   1      266.72      303.35      3.73 o 
   4 -10   1        9.35        6.29      3.93 o 
   5 -10   1      143.77      148.46     23.97 o 
   6 -10   1       53.07       61.53      7.56 o 
   7 -10   1        0.48       -1.19      3.73 o 
   8 -10   1       28.62       32.66      6.92 o 
  -4  -9   1      141.83      120.56      8.76 o 
  -3  -9   1     1160.31      869.39     22.89 o 
  -2  -9   1       56.69       51.98      2.67 o 
  -1  -9   1       48.69       30.05      1.26 o 
   0  -9   1      242.15      230.95      4.54 o 
   1  -9   1      245.73      207.05      4.96 o 
   2  -9   1     1113.63     1100.87     22.17 o 
   3  -9   1        1.56        2.18      3.40 o 
   4  -9   1      445.81      524.56     18.01 o 
   5  -9   1      107.06      129.38     19.78 o 
   6  -9   1      297.61      359.70     26.02 o 
   7  -9   1        1.62        0.23      3.83 o 
   8  -9   1        7.12       12.53      4.03 o 
  -5  -8   1       26.13       16.60      2.36 o 
  -4  -8   1       33.76       36.53      2.07 o 
  -3  -8   1      206.19      202.60      8.22 o 
  -2  -8   1        3.00        4.05      0.91 o 
  -1  -8   1     1568.69     1527.26     25.00 o 
   0  -8   1      663.92      874.46     11.50 o 
   1  -8   1     1618.44     1802.02     15.95 o 
   2  -8   1        9.28       15.88      2.04 o 
   3  -8   1       47.84       53.35      1.95 o 
   4  -8   1       17.37       27.74      4.90 o 
   5  -8   1       54.00       56.96      3.45 o 
   6  -8   1      349.65      426.99     37.69 o 
   7  -8   1      287.60      310.55     16.70 o 
   8  -8   1       20.14       17.93      3.45 o 
   9  -8   1       39.82       34.75     10.28 o 
  -9  -7   1        1.10       -2.59      3.39 o 
  -8  -7   1       63.80       20.18      4.21 o 
  -7  -7   1      942.67      628.31      7.06 o 
  -6  -7   1       66.67       42.03      3.90 o 
  -5  -7   1      107.52      109.61      7.86 o 
  -4  -7   1       28.11       28.12      2.45 o 
  -3  -7   1      286.31      345.52      5.55 o 
  -2  -7   1     1858.49     1838.84     39.68 o 
  -1  -7   1       99.39       73.74      2.38 o 
   0  -7   1     2480.78     2608.30     35.07 o 
   1  -7   1       12.91       48.33      2.46 o 
   2  -7   1      585.72      487.82     10.32 o 
   3  -7   1      304.99      332.79     10.55 o 
   4  -7   1        0.23        3.26      1.68 o 
   5  -7   1      413.37      484.20     31.43 o 
   6  -7   1       28.40       22.83      3.27 o 
   7  -7   1       71.34       87.91      4.13 o 
   8  -7   1      201.83      210.36     27.39 o 
   9  -7   1       88.05       44.05      2.52 o 
  -9  -6   1        3.39       -0.12      3.81 o 
  -8  -6   1       25.74       10.52      4.75 o 
  -7  -6   1        2.50       -5.07      5.07 o 
  -6  -6   1     1603.95     1398.44    100.15 o 
  -5  -6   1      435.18      433.52     16.06 o 
  -4  -6   1      582.35      529.63     22.88 o 
  -3  -6   1       28.54       36.36      1.67 o 
  -2  -6   1      386.95      363.18      6.72 o 
  -1  -6   1      615.10      586.21     14.20 o 
   0  -6   1     1451.29     1338.09     26.92 o 
   1  -6   1     6304.72     6092.14    141.79 o 
   2  -6   1     1462.15     1652.29     30.47 o 
   3  -6   1      475.60      450.08     10.46 o 
   4  -6   1      257.09      327.21     15.80 o 
   5  -6   1       38.01       31.51      1.96 o 
   6  -6   1        0.08       -1.02      4.65 o 
   7  -6   1        4.09        2.12      3.13 o 
   8  -6   1      153.54      148.08     11.32 o 
   9  -6   1       34.87       33.65      7.87 o 
 -10  -5   1        0.70        2.34      3.15 o 
  -9  -5   1        4.54        3.62      4.29 o 
  -8  -5   1        0.04       -3.81      4.90 o 
  -7  -5   1       22.04       19.26      4.94 o 
  -6  -5   1      159.68      152.19      3.03 o 
  -5  -5   1      482.18      617.12      5.65 o 
  -4  -5   1       13.75        7.59      0.89 o 
  -3  -5   1      439.65      551.83      7.17 o 
  -2  -5   1      269.68      286.70      4.87 o 
  -1  -5   1      533.69      478.88     11.10 o 
   0  -5   1     9246.87     8999.43    113.93 o 
   1  -5   1      423.20      361.23      5.18 o 
   2  -5   1     2509.26     2382.72     40.07 o 
   3  -5   1      336.24      319.74     10.20 o 
   4  -5   1      202.53      173.98      6.35 o 
   5  -5   1      192.51      244.24     10.33 o 
   6  -5   1      191.10      190.19     14.68 o 
   7  -5   1       12.97       18.26      2.84 o 
   8  -5   1        5.47       11.09      7.37 o 
   9  -5   1        2.36        2.48      2.34 o 
 -10  -4   1       21.17       15.29      3.54 o 
  -9  -4   1        0.48       -4.57      9.11 o 
  -8  -4   1       60.51       68.85      5.87 o 
  -7  -4   1       34.55       20.66      3.08 o 
  -6  -4   1      295.37      279.20      9.18 o 
  -5  -4   1      320.94      336.45     12.36 o 
  -4  -4   1     2562.46     2337.61     44.62 o 
  -3  -4   1       66.76       82.80      1.81 o 
  -2  -4   1     2874.99     2815.45     42.93 o 
  -1  -4   1     1181.02     1143.49     15.02 o 
   0  -4   1     5122.58     5351.98     31.35 o 
   1  -4   1    22130.45    20506.20    279.47 o 
   2  -4   1     2476.96     2336.92     31.78 o 
   3  -4   1      274.19      357.41      5.16 o 
   4  -4   1       30.54       29.33      4.03 o 
   5  -4   1      564.64      567.89     30.74 o 
   6  -4   1      162.48      164.52      6.59 o 
   7  -4   1       13.74       30.03      3.91 o 
   8  -4   1       61.11       48.23      9.27 o 
   9  -4   1       45.14       36.30      4.09 o 
 -10  -3   1        0.06       -2.25      3.64 o 
  -9  -3   1       20.57       18.81      4.96 o 
  -8  -3   1        8.40       11.04      3.33 o 
  -7  -3   1       52.10       42.14      6.97 o 
  -6  -3   1       96.75       93.83      3.32 o 
  -5  -3   1      132.82      151.69      5.06 o 
  -4  -3   1     5221.30     4995.10    102.50 o 
  -3  -3   1    15063.92    14618.63    204.43 o 
  -2  -3   1     5943.46     6053.01     78.75 o 
  -1  -3   1      193.46      233.79      1.96 o 
   0  -3   1     1904.71     2013.17     19.94 o 
   1  -3   1     1041.13      982.59      9.41 o 
   2  -3   1       34.02       11.95      1.23 o 
   3  -3   1        6.78        5.32      0.72 o 
   4  -3   1     3183.57     3111.73     46.42 o 
   5  -3   1       29.37       36.38      2.03 o 
   6  -3   1      144.85      171.29      3.26 o 
   7  -3   1       13.36       16.37      3.39 o 
   8  -3   1        3.04       -1.67      3.22 o 
   9  -3   1        1.42       -3.55      3.92 o 
 -10  -2   1        0.31       -1.72      3.86 o 
  -9  -2   1        0.41        6.36      5.02 o 
  -8  -2   1       13.05       17.96      3.82 o 
  -7  -2   1       37.78       28.00      4.79 o 
  -6  -2   1      213.49      217.85      3.46 o 
  -5  -2   1      254.26      257.27      6.27 o 
  -4  -2   1        1.83        7.94      3.17 o 
  -3  -2   1     4274.23     4336.37     84.42 o 
  -2  -2   1   118483.07    96963.24   1116.98 o 
  -1  -2   1     6195.03     5761.13     49.22 o 
   0  -2   1     1226.01     1216.19      8.34 o 
   1  -2   1     6375.85     6226.13     44.31 o 
   2  -2   1    13555.97    11988.41    168.05 o 
   3  -2   1       14.44       11.52      2.51 o 
   4  -2   1      295.70      395.99     11.62 o 
   5  -2   1       32.26       33.59      2.08 o 
   6  -2   1      124.16      144.53     21.94 o 
   7  -2   1      283.52      349.84     64.52 o 
   8  -2   1        3.29        2.55      3.07 o 
   9  -2   1        9.53       10.38      7.68 o 
 -10  -1   1        0.36       -3.56      3.84 o 
  -9  -1   1       38.62       27.90      9.31 o 
  -8  -1   1       11.71       24.24      6.09 o 
  -7  -1   1        3.22        5.93      8.14 o 
  -6  -1   1       45.90       49.82      8.72 o 
  -5  -1   1       68.81       60.54      2.78 o 
  -4  -1   1        9.39        5.71      1.20 o 
  -3  -1   1        0.76        3.52      1.46 o 
  -2  -1   1     2883.30     2788.91     24.81 o 
  -1  -1   1     4635.29     4236.01     40.20 o 
   0  -1   1     1424.80     1292.25     15.51 o 
   1  -1   1      406.48      247.85      5.89 o 
   2  -1   1    14805.56    13583.17    210.04 o 
   3  -1   1      140.74       95.29      2.63 o 
   4  -1   1      567.20      495.56      3.13 o 
   5  -1   1       61.61       66.37      1.78 o 
   6  -1   1      117.26      105.10      3.53 o 
   7  -1   1        3.40        3.01      3.09 o 
   8  -1   1        6.57       42.21      5.75 o 
   9  -1   1       11.96        8.38      3.89 o 
  10  -1   1       12.88       10.58      3.97 o 
 -10   0   1       16.53       18.34      3.94 o 
  -9   0   1        4.92        1.89      3.19 o 
  -8   0   1       52.49       65.72      5.77 o 
  -7   0   1        0.69        0.74      5.78 o 
  -6   0   1      338.50      359.83     61.36 o 
  -5   0   1      312.15      412.82     11.66 o 
  -4   0   1      174.77      216.61      5.83 o 
  -3   0   1     2394.02     2436.61     55.51 o 
  -2   0   1       53.66       32.35      0.70 o 
  -1   0   1    11851.35    11258.66     48.36 o 
   1   0   1    13301.99    11609.08     51.39 o 
   2   0   1       66.97       47.46      5.78 o 
   3   0   1     2739.23     2485.00     58.29 o 
   4   0   1      264.52      300.66     10.87 o 
   5   0   1       29.80       23.38      2.55 o 
   6   0   1      222.82      225.22     14.47 o 
   7   0   1        1.86       39.73     26.91 o 
   8   0   1       11.75       14.00      6.02 o 
  10   0   1        9.53        8.60      3.98 o 
 -10   1   1        0.26       -0.04      3.80 o 
  -9   1   1       46.11       40.43      3.61 o 
  -8   1   1       30.06       33.74      5.70 o 
  -7   1   1      281.50      396.30      8.05 o 
  -6   1   1        1.39       53.30     40.34 o 
  -5   1   1      183.79      157.85     12.81 o 
  -4   1   1       51.82       63.01      8.60 o 
  -3   1   1       13.24        9.98      0.99 o 
  -2   1   1     6556.49     6321.74     91.43 o 
  -1   1   1       12.73       17.87      2.78 o 
   0   1   1     1435.39     1246.76     10.97 o 
   1   1   1     4649.40     4375.58     55.99 o 
   2   1   1      457.59      403.15      4.47 o 
   3   1   1       72.18       77.86      2.17 o 
   4   1   1      446.39      482.66     15.05 o 
   5   1   1      490.00      550.39      9.90 o 
   6   1   1      441.10      402.00     11.36 o 
   7   1   1        0.15       40.05     27.77 o 
  10   1   1       27.35       32.08      4.17 o 
 -10   2   1       19.68       25.88      3.83 o 
  -9   2   1        0.01        7.13      4.91 o 
  -8   2   1       17.21       55.66      6.52 o 
  -7   2   1      117.93      117.12     15.65 o 
  -6   2   1        9.37       10.23      7.92 o 
  -5   2   1      181.50      224.00      6.43 o 
  -4   2   1        2.06        9.87      1.91 o 
  -3   2   1        4.29        5.82      0.54 o 
  -2   2   1     7712.56     7055.47     83.86 o 
  -1   2   1     3443.86     3715.82     22.43 o 
   0   2   1     1349.75     1386.58     23.18 o 
   1   2   1     6575.75     6017.72     43.61 o 
   2   2   1    67878.11    60113.48   1012.34 o 
   3   2   1     1399.88     1305.90     13.80 o 
   4   2   1       92.57       93.89      5.77 o 
   5   2   1       65.21       69.02      2.84 o 
   6   2   1       46.38       45.08      2.13 o 
   7   2   1      125.09      158.40      4.86 o 
  10   2   1       13.84        4.44      4.15 o 
 -10   3   1        0.23        0.58      3.23 o 
  -9   3   1       18.26       19.90      4.48 o 
  -8   3   1        2.68        1.32      5.15 o 
  -7   3   1       14.87        9.72      4.02 o 
  -6   3   1       24.80       25.11      2.84 o 
  -5   3   1       17.76       17.32      3.64 o 
  -4   3   1      514.24      492.81     16.41 o 
  -3   3   1      214.18      244.44      5.17 o 
  -2   3   1        6.20        2.85      1.22 o 
  -1   3   1     2871.57     2580.49     23.99 o 
   0   3   1     1747.16     1974.22     22.25 o 
   1   3   1      440.43      379.96      3.64 o 
   2   3   1     1488.50     1398.30     17.80 o 
   3   3   1     2821.21     3039.98     58.36 o 
   4   3   1     6676.79     6899.54    173.95 o 
   5   3   1       70.22       72.40      4.17 o 
   6   3   1      810.86      751.52     20.06 o 
  10   3   1        1.34       -0.48      3.89 o 
  -9   4   1        5.69        5.38      2.95 o 
  -8   4   1       98.55       94.57      7.41 o 
  -7   4   1        0.28       -1.62      2.74 o 
  -6   4   1      483.42      434.34     13.96 o 
  -5   4   1      197.11      226.89      7.07 o 
  -4   4   1        1.39        8.15      2.04 o 
  -3   4   1      220.55      256.50     10.19 o 
  -2   4   1     2416.92     2279.04     33.82 o 
  -1   4   1    23584.37    22039.54    263.47 o 
   0   4   1     4087.39     4034.04     30.51 o 
   1   4   1     1222.05     1017.35     14.44 o 
   2   4   1      190.40      133.46      2.95 o 
   3   4   1      731.39      776.21      7.05 o 
   4   4   1      102.02       98.05      3.02 o 
   5   4   1      496.41      455.79     19.19 o 
   6   4   1       33.95       33.97      2.86 o 
  10   4   1        0.14        2.88      3.55 o 
  -9   5   1       27.46       30.37      9.21 o 
  -8   5   1        0.70        2.33      4.26 o 
  -7   5   1       92.52       95.14      8.68 o 
  -6   5   1      146.55      136.42     11.72 o 
  -5   5   1      485.95      497.18     17.39 o 
  -4   5   1      139.80      159.64      4.53 o 
  -3   5   1     2474.33     2410.97     50.08 o 
  -2   5   1     3325.12     3362.53     44.70 o 
  -1   5   1      359.17      392.66      7.32 o 
   0   5   1     8960.25     8287.55    228.25 o 
   1   5   1     1020.09     1046.59     16.64 o 
   2   5   1      563.67      573.48      7.00 o 
   3   5   1     1699.57     1849.43     39.97 o 
   4   5   1       89.55      125.68      5.16 o 
   5   5   1       76.62       66.70      4.42 o 
   6   5   1      682.49      678.10      6.74 o 
   7   5   1       10.76       16.23      5.44 o 
   8   5   1        0.71        0.53      5.05 o 
   9   5   1        4.03        1.02      4.64 o 
  10   5   1       21.46       13.17      3.53 o 
  -9   6   1        0.53       -0.93      2.56 o 
  -8   6   1      220.15      155.04     17.54 o 
  -7   6   1       32.01       35.13      6.32 o 
  -6   6   1       60.77       68.02      3.32 o 
  -5   6   1       30.13       35.37      3.87 o 
  -4   6   1      696.80      724.59     20.25 o 
  -3   6   1      398.09      407.84      8.67 o 
  -2   6   1      886.60      912.09     16.96 o 
  -1   6   1     7922.18     8351.43    141.82 o 
   0   6   1     1312.08     1284.41     23.61 o 
   1   6   1      441.88      398.39      5.81 o 
   2   6   1        0.63        2.28      0.53 o 
   3   6   1     1033.43     1006.93     21.18 o 
   4   6   1       76.39       74.19      3.70 o 
   5   6   1      141.95      154.36     12.51 o 
   6   6   1      440.99      494.03      6.92 o 
   7   6   1        7.09      101.99      5.63 o 
   8   6   1       10.29       13.78      5.04 o 
   9   6   1       20.52       14.00      4.42 o 
  -9   7   1        0.20        1.33      2.25 o 
  -8   7   1        0.02        0.83      2.43 o 
  -7   7   1        1.82        6.37      3.20 o 
  -6   7   1       12.11        9.02      3.82 o 
  -5   7   1     1245.58     1394.35    131.60 o 
  -4   7   1        3.22        1.81      1.53 o 
  -3   7   1      945.27      844.62     27.49 o 
  -2   7   1      811.96      645.97     11.07 o 
  -1   7   1      360.20      392.53      6.72 o 
   0   7   1     2602.29     2528.22     19.26 o 
   1   7   1       26.60       25.10      1.02 o 
   2   7   1      845.84      886.02     16.92 o 
   3   7   1       13.54        7.66      0.69 o 
   4   7   1      130.94      106.16      3.72 o 
   5   7   1        8.06       18.64      5.19 o 
   6   7   1        1.80       19.85      4.15 o 
   7   7   1      490.97      373.30     11.16 o 
   8   7   1       58.53       26.11      4.72 o 
   9   7   1        2.52       -0.41      3.67 o 
  -9   8   1       12.86       13.41      3.40 o 
  -8   8   1       13.51        9.99      3.50 o 
  -7   8   1        2.13        8.13      3.01 o 
  -6   8   1       73.35      111.33      4.28 o 
  -5   8   1       23.28       24.92      6.53 o 
  -4   8   1      631.08      621.01     36.06 o 
  -3   8   1        1.38        3.34      1.02 o 
  -2   8   1      184.94      188.61      8.50 o 
  -1   8   1     1653.06     1706.71     16.05 o 
   0   8   1     2076.90     2284.49     22.07 o 
   1   8   1     3167.43     2754.01     66.19 o 
   2   8   1       31.96       16.17      1.38 o 
   3   8   1      246.09      213.41     11.22 o 
   4   8   1      265.82      277.46      6.16 o 
  -8   9   1       11.21        9.64      4.15 o 
  -7   9   1       69.04       83.83      8.38 o 
  -6   9   1       16.20       12.70      4.17 o 
  -5   9   1      613.21      745.84     87.04 o 
  -4   9   1      325.14      325.92      3.91 o 
  -3   9   1      107.19      177.64      6.94 o 
  -2   9   1     1199.73     1214.09     15.88 o 
  -1   9   1      176.18      178.73      5.50 o 
   0   9   1       78.56       65.56      2.17 o 
   1   9   1        8.97       23.21      7.55 o 
   2   9   1      120.72      116.52      5.51 o 
   3   9   1        0.06        0.78      1.17 o 
   4   9   1      865.07      830.61     20.78 o 
  -8  10   1      134.38      112.81     27.22 o 
  -7  10   1        0.05        0.02      3.86 o 
  -6  10   1        0.21       -0.10      4.64 o 
  -5  10   1       26.73       27.90      4.07 o 
  -4  10   1      409.90      427.66      8.58 o 
  -3  10   1      520.98      495.75     24.97 o 
  -2  10   1       48.98       36.68      2.17 o 
  -1  10   1       19.63       13.99      1.90 o 
   0  10   1       59.28       57.72      2.43 o 
   1  10   1      119.20      121.12      2.41 o 
   2  10   1        4.33        4.41      1.35 o 
   3  10   1      293.31      273.17     11.11 o 
  -8  11   1        0.41        2.42      2.65 o 
  -7  11   1       71.54       83.04      6.00 o 
  -6  11   1        1.44        5.25      3.86 o 
  -5  11   1      198.11      243.20      5.38 o 
  -4  11   1      795.75      837.85     43.96 o 
  -3  11   1     1598.16     1618.97     61.54 o 
  -2  11   1      117.49      124.31      4.14 o 
  -1  11   1      519.84      536.04     14.93 o 
   0  11   1        5.43       11.97      2.81 o 
   1  11   1      110.71      115.51      3.65 o 
   2  11   1      210.67      198.08      5.67 o 
   3  11   1       50.56       47.59      2.42 o 
  -7  12   1        3.34        6.07      3.37 o 
  -6  12   1      210.13      235.26     11.49 o 
  -5  12   1       51.68       60.55      4.23 o 
  -4  12   1       55.26       56.62      6.48 o 
  -3  12   1        3.22        3.26      3.92 o 
  -2  12   1        8.95        7.14      9.74 o 
  -1  12   1      526.77      570.06     14.27 o 
   0  12   1      445.31      348.35     29.33 o 
   1  12   1        1.56        2.63      2.13 o 
   2  12   1       78.26       81.33      4.93 o 
   3  12   1      834.14      788.24      7.08 o 
  -7  13   1       75.26       88.88      3.33 o 
  -6  13   1        1.34        2.60      3.54 o 
  -5  13   1       17.43       11.79      4.02 o 
  -4  13   1      591.21      618.29     39.27 o 
  -3  13   1      108.20      114.90      4.28 o 
  -2  13   1      940.29      988.71      8.01 o 
  -1  13   1        6.16       22.73      8.24 o 
   0  13   1       20.09       18.88      7.13 o 
   1  13   1        0.25        8.19      5.64 o 
   2  13   1        0.58        3.16      5.48 o 
  -7  14   1        1.93        1.75      2.64 o 
  -6  14   1      296.73      371.10     18.98 o 
  -5  14   1       20.20       26.55      4.55 o 
  -4  14   1        4.54        4.03      4.07 o 
  -3  14   1        1.62        4.70      3.88 o 
  -2  14   1      137.59      127.89     14.00 o 
  -1  14   1       56.04       38.29      4.60 o 
   0  14   1       87.22       88.20     20.69 o 
   1  14   1      163.08      181.10      6.66 o 
   2  14   1      198.72      178.68      6.43 o 
  -6  15   1        1.63        3.78      3.03 o 
  -5  15   1       70.38       69.18      3.65 o 
  -4  15   1       62.59       81.30      3.88 o 
  -3  15   1      189.79      189.00     13.03 o 
  -2  15   1       54.09       50.64      3.57 o 
  -1  15   1      270.01      273.15     48.19 o 
   0  15   1      324.26      443.40      9.07 o 
   1  15   1      561.72      574.02      8.34 o 
   2  15   1       12.59       14.67      5.92 o 
  -5  16   1       39.87       41.03      3.18 o 
  -4  16   1       16.39       14.55      3.32 o 
  -3  16   1      135.81      133.48     13.32 o 
  -2  16   1       13.87        9.35      3.24 o 
  -1  16   1        1.31        0.12      7.55 o 
   0  16   1      212.01      260.86      8.58 o 
  -5  17   1      215.07      263.56     30.82 o 
  -4  17   1        5.15        4.09      2.76 o 
  -3  17   1       24.94       26.88     11.86 o 
  -2  17   1      100.74       82.48     32.80 o 
  -1  17   1        0.48        4.21      6.77 o 
   0  17   1      166.64      195.19      7.63 o 
   1  17   1        0.50        7.01      7.03 o 
  -4  18   1       78.71       90.06      5.10 o 
  -3  18   1       11.31       10.94      6.28 o 
  -2  18   1       76.89       81.64      6.13 o 
  -1  18   1       66.17       73.35      6.29 o 
   0  18   1       45.66       44.50      6.36 o 
   1  18   1       93.82       60.44      6.10 o 
  -3  19   1        0.12        6.18      4.56 o 
  -2  19   1       53.41       56.49      4.96 o 
  -1  19   1       19.93       14.42      5.09 o 
   0  19   1        5.18        2.70      4.72 o 
  -1 -20   2        9.16       11.14      4.23 o 
   0 -20   2        5.70       -5.29      8.22 o 
   1 -20   2       19.60       15.17      3.76 o 
  -3 -19   2        0.69       28.70      4.50 o 
  -2 -19   2       46.94       42.48      4.75 o 
  -1 -19   2        0.04       -3.21      4.58 o 
   0 -19   2      168.61      174.70      5.46 o 
   1 -19   2        7.57       10.93      5.86 o 
   2 -19   2       71.95       32.80      2.98 o 
  -4 -18   2       33.41       15.67      4.11 o 
  -3 -18   2        6.67       -2.77      4.68 o 
  -2 -18   2       99.19      122.48      5.75 o 
  -1 -18   2       28.90       46.94      6.05 o 
   0 -18   2       21.85       23.27      5.12 o 
   1 -18   2      113.26       61.14      8.88 o 
   2 -18   2        0.02        3.72      3.37 o 
   3 -18   2       95.64       77.99      4.91 o 
   4 -18   2       21.16       67.31     39.14 o 
  -4 -17   2       83.46       58.38      5.15 o 
  -3 -17   2        0.26        0.44      5.04 o 
  -2 -17   2       84.78       71.69      5.74 o 
   0 -17   2       93.87       65.71      3.59 o 
   1 -17   2       15.89       16.13      4.33 o 
   2 -17   2        4.19        5.26      2.59 o 
   3 -17   2       11.41       15.06      2.87 o 
   4 -17   2      198.69      234.71      3.72 o 
   5 -17   2        0.22        0.39      2.50 o 
  -4 -16   2        5.51        1.77      4.45 o 
  -3 -16   2        8.23        2.79      5.33 o 
  -2 -16   2        2.54        4.88      5.41 o 
  -1 -16   2       32.05       34.60      5.69 o 
   0 -16   2       64.84       57.51      7.59 o 
   1 -16   2      464.31      450.97      5.32 o 
   2 -16   2        7.99        7.67      3.43 o 
   3 -16   2       14.96       23.82      5.86 o 
   4 -16   2       25.35       32.10     11.83 o 
   5 -16   2        0.70        1.56      3.11 o 
  -4 -15   2      241.40      183.40     10.89 o 
  -3 -15   2       23.03       15.01      5.38 o 
  -2 -15   2      115.46      140.41      5.97 o 
  -1 -15   2       68.89       78.88     34.88 o 
   0 -15   2     1185.96     1133.32     30.37 o 
   1 -15   2       53.12       51.57      4.77 o 
   2 -15   2      117.44      148.93     12.98 o 
   3 -15   2       76.07       87.37      4.57 o 
   4 -15   2      203.52      250.27      4.31 o 
   5 -15   2       33.70       35.22      4.49 o 
   6 -15   2        0.89        2.07      2.96 o 
  -4 -14   2       15.00        4.87      4.56 o 
  -3 -14   2       37.46       27.70      5.24 o 
  -2 -14   2        4.18        0.29      2.70 o 
  -1 -14   2      156.68      143.94     14.07 o 
   0 -14   2      152.37      149.00      6.26 o 
   1 -14   2       24.09       24.93      4.20 o 
   2 -14   2      305.94      365.80     13.75 o 
   3 -14   2       20.19       18.65      4.21 o 
   4 -14   2       77.79       88.36      4.04 o 
   5 -14   2       89.85       94.88      9.19 o 
   6 -14   2        0.01       -1.64      3.38 o 
   7 -14   2      102.49      126.39      3.09 o 
  -4 -13   2      154.69      128.47      5.26 o 
  -3 -13   2        1.50       -0.27      4.87 o 
  -2 -13   2       31.26       29.58      3.13 o 
  -1 -13   2        1.56        5.85      2.35 o 
   0 -13   2      171.14      202.59      8.44 o 
   1 -13   2      183.83      186.99     11.33 o 
   2 -13   2      588.99      675.72     33.19 o 
   3 -13   2      306.12      358.12     18.40 o 
   4 -13   2       25.59       29.84      4.00 o 
   5 -13   2       55.35       72.87      4.17 o 
   6 -13   2        0.79       -0.41      3.65 o 
   7 -13   2       57.15       69.43      3.29 o 
  -4 -12   2        3.27        3.41      3.92 o 
  -3 -12   2      697.98      518.51      4.24 o 
  -2 -12   2       18.35       18.51      4.88 o 
  -1 -12   2     1488.16     1465.86     24.38 o 
   0 -12   2      199.06      225.97     10.99 o 
   1 -12   2       26.59       19.15      2.73 o 
   2 -12   2      250.72      267.24     16.29 o 
   3 -12   2      607.91      636.27     43.54 o 
   4 -12   2      355.35      403.49     15.17 o 
   5 -12   2       42.89       62.18      5.50 o 
   6 -12   2        0.11        0.81      3.92 o 
   7 -12   2       38.17       37.87      4.81 o 
  -4 -11   2        0.79        1.11      2.85 o 
  -3 -11   2      171.00      163.06      9.54 o 
  -2 -11   2      226.40      225.37     10.21 o 
  -1 -11   2       82.24       62.18      2.82 o 
   0 -11   2      429.82      375.89      7.38 o 
   1 -11   2      405.48      488.59     30.04 o 
   2 -11   2      469.90      442.43     22.74 o 
   3 -11   2      878.45      925.91     55.88 o 
   4 -11   2      117.16      125.50     15.09 o 
   5 -11   2        3.01       10.50      4.06 o 
   6 -11   2        1.15        4.87      3.88 o 
   7 -11   2       19.19       23.76      3.55 o 
   8 -11   2        2.66        3.79      4.10 o 
  -4 -10   2       36.21       29.82      3.43 o 
  -3 -10   2     1130.77     1079.54     52.61 o 
  -2 -10   2       25.34       33.95      1.46 o 
  -1 -10   2      819.76      860.10     19.37 o 
   0 -10   2      183.74      193.99      5.78 o 
   1 -10   2     1255.83     1306.12     33.60 o 
   2 -10   2        0.23        0.31      1.65 o 
   3 -10   2      287.95      271.45     16.39 o 
   4 -10   2      585.29      648.19     54.63 o 
   5 -10   2      111.50      126.31      8.42 o 
   6 -10   2      188.18      198.35      4.46 o 
   7 -10   2       27.56       39.79      3.81 o 
   8 -10   2       25.43       29.11      3.18 o 
  -5  -9   2       32.39       29.60      2.75 o 
  -4  -9   2       80.48       73.44      6.39 o 
  -3  -9   2      177.63      193.09      7.31 o 
  -2  -9   2      155.14      141.60      6.11 o 
  -1  -9   2      236.37      230.55      6.24 o 
   0  -9   2     1475.00     1409.91     26.98 o 
   1  -9   2      235.30      290.32      7.51 o 
   2  -9   2       48.14       56.08      6.04 o 
   3  -9   2      204.87      176.15     13.78 o 
   4  -9   2       99.55      112.35     15.13 o 
   5  -9   2       20.63       11.40      4.75 o 
   6  -9   2      131.53      141.69      4.94 o 
   7  -9   2      408.08      481.62     10.86 o 
   8  -9   2       79.01       86.85      8.88 o 
  -5  -8   2       49.66       45.30      2.78 o 
  -4  -8   2       59.44       38.07      2.96 o 
  -3  -8   2      101.13       92.20      3.03 o 
  -2  -8   2      715.79      724.07     15.44 o 
  -1  -8   2        2.83       10.38      1.19 o 
   0  -8   2     2586.66     2990.20     41.67 o 
   1  -8   2     7460.08     7987.52    173.58 o 
   2  -8   2      500.04      521.53      8.72 o 
   3  -8   2       66.51       65.02      5.19 o 
   4  -8   2       45.52       62.20      2.96 o 
   5  -8   2        3.56       10.27      3.38 o 
   6  -8   2      115.28      107.40      3.93 o 
   7  -8   2      183.50      174.97      5.49 o 
   8  -8   2      143.66      154.08     11.82 o 
   9  -8   2        0.10       -2.05      2.28 o 
  -9  -7   2        9.03        2.31      3.13 o 
  -8  -7   2       82.86       37.96      4.40 o 
  -7  -7   2        3.86       -0.23      4.25 o 
  -6  -7   2      409.73      353.92     48.03 o 
  -5  -7   2        1.20        3.82      1.42 o 
  -4  -7   2      268.22      256.05      5.63 o 
  -3  -7   2      248.20      219.32      5.65 o 
  -2  -7   2     1881.52     1775.08     32.33 o 
  -1  -7   2       68.42       90.88      2.68 o 
   0  -7   2      229.82      308.71      3.20 o 
   1  -7   2      332.95      414.12      5.25 o 
   2  -7   2     1685.02     1469.07     43.00 o 
   3  -7   2        3.35        2.01      0.79 o 
   4  -7   2      596.09      604.31     18.49 o 
   5  -7   2      131.78      149.34      2.63 o 
   6  -7   2        1.83        3.51      2.54 o 
   7  -7   2      276.34      271.91      4.40 o 
   8  -7   2        6.69       11.92      3.53 o 
   9  -7   2       30.97       25.43      3.91 o 
  -9  -6   2        0.84        1.50      3.72 o 
  -8  -6   2        2.25        2.53      4.22 o 
  -7  -6   2     1250.34      999.65      8.22 o 
  -6  -6   2       45.09       31.20      8.28 o 
  -5  -6   2       34.06       35.93      3.70 o 
  -4  -6   2      163.42      147.54      5.45 o 
  -3  -6   2     3010.54     3019.77     54.14 o 
  -2  -6   2      216.33      236.69      3.97 o 
  -1  -6   2      186.61      175.98      6.97 o 
   0  -6   2     1998.13     1778.71     18.64 o 
   1  -6   2     5359.41     5508.04    103.21 o 
   2  -6   2      371.36      385.71     10.23 o 
   3  -6   2      498.89      554.90     11.32 o 
   4  -6   2      339.82      355.38      9.61 o 
   5  -6   2        1.45        2.26      1.88 o 
   6  -6   2       47.79       37.59      7.52 o 
   7  -6   2      134.50      188.97      4.01 o 
   8  -6   2       65.75       71.34      6.16 o 
   9  -6   2       63.25       39.67      3.54 o 
  -9  -5   2        0.45        0.97      4.09 o 
  -8  -5   2       23.17       19.59      5.02 o 
  -7  -5   2        4.45        1.16      3.06 o 
  -6  -5   2      508.59      508.65     32.40 o 
  -5  -5   2     1826.07     1988.66     46.20 o 
  -4  -5   2     3156.93     3016.22     83.17 o 
  -3  -5   2      344.74      358.73      4.94 o 
  -2  -5   2       34.46       25.85      0.56 o 
  -1  -5   2      207.91      187.36      2.48 o 
   0  -5   2      530.71      535.06      5.10 o 
   1  -5   2      234.99      191.97      1.84 o 
   2  -5   2     3630.35     3566.21     61.58 o 
   3  -5   2       51.77       54.99      2.33 o 
   4  -5   2      339.12      393.72      9.26 o 
   5  -5   2       57.54       64.49      3.23 o 
   6  -5   2        5.64        9.08      3.19 o 
   7  -5   2        2.54        9.54      2.86 o 
   8  -5   2       74.73       63.21      8.52 o 
   9  -5   2       15.18        6.96      2.61 o 
  -9  -4   2        8.67        8.54      4.44 o 
  -8  -4   2       34.40       22.31      3.30 o 
  -7  -4   2      199.37      210.24      3.75 o 
  -6  -4   2       49.45       48.75      2.99 o 
  -5  -4   2     1125.30     1305.33     42.46 o 
  -4  -4   2     2663.88     2430.26     64.98 o 
  -3  -4   2     2201.53     2161.24     47.51 o 
  -2  -4   2      945.66      806.46     10.28 o 
  -1  -4   2     1627.55     1453.10     21.22 o 
   0  -4   2     5951.42     5632.47     76.10 o 
   1  -4   2     1344.11     1134.72     19.44 o 
   2  -4   2      453.19      390.28      7.87 o 
   3  -4   2     1760.22     2004.08     32.68 o 
   4  -4   2     4094.38     4589.38    108.11 o 
   5  -4   2      385.39      450.14      9.67 o 
   6  -4   2      308.52      307.56      3.63 o 
   7  -4   2       80.19      103.56      5.76 o 
   8  -4   2        3.79        6.74      3.31 o 
   9  -4   2        7.85        5.74      2.58 o 
 -10  -3   2        1.23        3.33      3.43 o 
  -9  -3   2        0.60        3.15      4.54 o 
  -8  -3   2       92.06      112.36      5.89 o 
  -7  -3   2        7.68       12.80      3.34 o 
  -6  -3   2       87.23       91.62      5.06 o 
  -5  -3   2        0.96        0.25      1.67 o 
  -4  -3   2      444.10      395.77     10.55 o 
  -3  -3   2     4089.37     3755.95     71.05 o 
  -2  -3   2    13685.18    13495.11    158.46 o 
  -1  -3   2     4976.61     4839.40     40.62 o 
   0  -3   2      937.96     1047.17     14.05 o 
   1  -3   2      203.21      268.82      8.23 o 
   2  -3   2     6155.12     5981.07     74.03 o 
   3  -3   2       37.23       32.10      2.40 o 
   4  -3   2       52.24       53.22      1.95 o 
   5  -3   2      548.35      639.83     23.66 o 
   6  -3   2       29.64       18.34      3.02 o 
   7  -3   2       50.41       59.83      3.62 o 
   8  -3   2       59.57       47.53      6.00 o 
   9  -3   2        5.38        4.19      2.53 o 
 -10  -2   2        8.18       10.89      3.79 o 
  -9  -2   2        0.41        1.93      2.78 o 
  -8  -2   2       36.87       35.24      3.92 o 
  -7  -2   2        4.32        4.40      3.57 o 
  -6  -2   2       25.73       33.17      3.15 o 
  -5  -2   2        0.17        2.17      1.63 o 
  -4  -2   2        4.59        5.17      2.84 o 
  -3  -2   2     3954.53     4358.33     77.62 o 
  -2  -2   2       55.11       86.66      2.36 o 
  -1  -2   2    20701.62    19009.15     57.54 o 
   0  -2   2       40.97       49.98      1.50 o 
   1  -2   2      907.17      704.79      6.58 o 
   2  -2   2       94.47      128.76      3.34 o 
   3  -2   2       54.30       66.99      3.30 o 
   4  -2   2      268.11      263.01      5.67 o 
   5  -2   2     1034.51     1188.08     27.37 o 
   6  -2   2        9.71       13.24      8.55 o 
   7  -2   2      150.81      178.09     18.08 o 
   8  -2   2        1.94        0.52      3.05 o 
 -10  -1   2        1.37        3.39      3.69 o 
  -9  -1   2        1.73        0.87      3.08 o 
  -8  -1   2       46.09       42.25      5.19 o 
  -7  -1   2       13.58       12.10      3.93 o 
  -6  -1   2      501.34      494.70     16.91 o 
  -5  -1   2       18.37       10.87      1.49 o 
  -4  -1   2      145.10      193.20      4.00 o 
  -3  -1   2      555.97      550.29     18.93 o 
  -2  -1   2    35922.39    33038.27    184.44 o 
  -1  -1   2      189.87      214.21      2.40 o 
   0  -1   2     3123.78     2700.34     32.10 o 
   1  -1   2      190.28      238.31      3.24 o 
   2  -1   2    13924.38    12716.60    115.82 o 
   3  -1   2     1935.28     1813.20     21.72 o 
   4  -1   2       67.39       67.30      1.46 o 
   5  -1   2      638.33      634.05     13.64 o 
   6  -1   2     1004.51     1059.04     85.80 o 
   7  -1   2      189.79      182.74     18.24 o 
   8  -1   2      172.02      135.30      5.24 o 
 -10   0   2        0.31        0.58      3.74 o 
  -9   0   2      126.62      128.76     14.54 o 
  -8   0   2        0.85        7.89      5.70 o 
  -7   0   2      225.58      208.61      6.31 o 
  -6   0   2       57.40       64.30      3.48 o 
  -5   0   2       84.91       79.47      5.12 o 
  -4   0   2      670.82      666.38     10.57 o 
  -3   0   2      546.05      390.11     13.68 o 
  -2   0   2      150.19      153.44      1.83 o 
  -1   0   2      397.93      361.55      3.20 o 
   0   0   2       59.21       67.66      0.65 o 
   1   0   2      805.97      659.31      2.49 o 
   2   0   2       27.54       21.99      0.64 o 
   3   0   2        4.85        6.11      1.66 o 
   4   0   2      112.69       95.92      1.66 o 
   5   0   2      160.08      186.02      1.81 o 
   6   0   2        2.14       59.56     35.92 o 
   7   0   2      233.38      231.71     14.60 o 
 -10   1   2        2.05        1.43      3.65 o 
  -9   1   2        4.25        6.62      4.76 o 
  -8   1   2        1.40        6.78      5.71 o 
  -7   1   2       12.83        5.65      4.48 o 
  -6   1   2     1825.82     1919.17      9.29 o 
  -5   1   2       48.60       32.02      1.68 o 
  -4   1   2        0.00        2.27      1.50 o 
  -3   1   2      442.84      404.36      6.85 o 
  -2   1   2    14662.90    13067.98    116.98 o 
  -1   1   2      235.46      262.61      3.04 o 
   0   1   2      652.02      561.30      6.42 o 
   1   1   2      583.24      588.15      5.77 o 
   2   1   2    26511.97    24389.47    207.13 o 
   3   1   2        0.67        5.99      0.81 o 
   4   1   2       25.35       20.70      1.69 o 
   5   1   2       36.53       21.13      1.84 o 
   6   1   2      379.26      385.21     14.61 o 
   7   1   2      173.53      152.84      3.23 o 
 -10   2   2        6.00        8.12      3.45 o 
  -9   2   2       50.64       44.37      4.81 o 
  -8   2   2       58.44       74.85      5.90 o 
  -7   2   2      163.87      174.36      6.33 o 
  -6   2   2      131.19      131.22     20.04 o 
  -5   2   2      831.16      875.88     31.50 o 
  -4   2   2      122.01      142.88      5.44 o 
  -3   2   2       69.67       59.35      1.28 o 
  -2   2   2      253.49      279.82      2.68 o 
  -1   2   2        0.34        6.14      1.54 o 
   0   2   2      542.74      406.43      3.34 o 
   1   2   2    33808.66    28330.98    126.05 o 
   2   2   2      919.76      908.15     12.02 o 
   3   2   2      380.33      346.04      5.24 o 
   4   2   2     1164.80     1209.09     39.97 o 
   5   2   2       46.36       41.66      5.08 o 
   6   2   2        0.42        5.41      3.82 o 
   7   2   2        0.25        3.09      3.09 o 
 -10   3   2        7.63        6.93      3.43 o 
  -9   3   2        0.40        0.41      4.39 o 
  -8   3   2       16.21       18.98      5.28 o 
  -7   3   2       19.51      413.34    207.88 o 
  -6   3   2       68.23       62.74      3.01 o 
  -5   3   2       20.84       31.95      3.82 o 
  -4   3   2     1403.80     1413.33     52.14 o 
  -3   3   2       42.42       43.97      1.75 o 
  -2   3   2    10888.93     9688.00     74.81 o 
  -1   3   2     2107.84     1973.03     12.77 o 
   0   3   2     2318.71     2344.26     27.62 o 
   1   3   2     8875.83     7953.28     66.72 o 
   2   3   2     6926.63     6608.63     82.30 o 
   3   3   2      602.29      580.84     11.34 o 
   4   3   2     1166.27      983.40     12.83 o 
   5   3   2       15.24       19.95      1.33 o 
   6   3   2      297.55      256.37     25.50 o 
  -9   4   2        7.98       -0.71      4.12 o 
  -8   4   2       19.78       14.87      5.12 o 
  -7   4   2       49.30       47.28      5.11 o 
  -6   4   2        4.78        2.25      2.84 o 
  -5   4   2      381.70      437.43     12.71 o 
  -4   4   2     1351.11     1477.64     41.45 o 
  -3   4   2      592.76      765.53     14.22 o 
  -2   4   2     1159.42     1018.60     15.82 o 
  -1   4   2     1457.27     1240.77     18.73 o 
   0   4   2     7460.91     6995.41     88.03 o 
   1   4   2     3524.65     3322.69     28.56 o 
   2   4   2      432.26      332.85      4.70 o 
   3   4   2     1555.16     1628.09     42.21 o 
   4   4   2      624.16      558.02     18.35 o 
   5   4   2      742.10      676.31      7.05 o 
   6   4   2       18.72       10.57      4.02 o 
  10   4   2        2.12        3.33      3.63 o 
  -9   5   2       10.08       12.98      3.52 o 
  -8   5   2       42.68       38.26     11.49 o 
  -7   5   2      114.11      104.34      3.88 o 
  -6   5   2       64.53       54.28      3.59 o 
  -5   5   2      231.83      248.43      8.70 o 
  -4   5   2      686.94      773.52     18.52 o 
  -3   5   2      132.41       90.46      2.84 o 
  -2   5   2     4135.52     3656.90     52.41 o 
  -1   5   2       27.16       32.80      1.47 o 
   0   5   2     1066.51      901.00     11.44 o 
   1   5   2       89.33       68.76      1.80 o 
   2   5   2       90.05       97.24      2.10 o 
   3   5   2       12.25       10.13      0.65 o 
   4   5   2      451.52      421.65      4.90 o 
   5   5   2       70.09       76.67     10.05 o 
   6   5   2      150.45      147.90     27.29 o 
   7   5   2       14.69       11.66      5.22 o 
   8   5   2        5.08       -0.34      5.46 o 
   9   5   2        0.02        5.42      4.80 o 
  10   5   2        0.69        6.27      3.61 o 
  -9   6   2        5.35        7.17      2.48 o 
  -8   6   2        2.12        5.67      3.30 o 
  -7   6   2      104.31       92.66      3.87 o 
  -6   6   2       70.27       68.35      6.89 o 
  -5   6   2       37.41       29.88      4.56 o 
  -4   6   2       56.77       44.38      2.69 o 
  -3   6   2     1649.37     1748.81     41.87 o 
  -2   6   2      599.74      568.28      8.88 o 
  -1   6   2     5277.14     5027.81     30.10 o 
   0   6   2     4770.64     4313.32     52.80 o 
   1   6   2       32.23       23.21      1.26 o 
   2   6   2      115.00      103.37      2.38 o 
   3   6   2     2950.11     3103.09     51.01 o 
   4   6   2      397.95      331.55     11.25 o 
   5   6   2       79.78       88.07      2.95 o 
   6   6   2      161.86      338.56     10.83 o 
   7   6   2      297.07      266.90      6.99 o 
   8   6   2       38.66       34.06     10.71 o 
   9   6   2        1.07        6.55      4.54 o 
  10   6   2        7.70        5.58      3.10 o 
  -9   7   2        0.29        0.59      2.22 o 
  -8   7   2        5.02        1.97      2.36 o 
  -7   7   2       32.45       24.31      4.75 o 
  -6   7   2      225.10      185.25     11.21 o 
  -5   7   2       96.70       79.60      9.29 o 
  -4   7   2     1285.99     1313.94     48.44 o 
  -3   7   2      410.12      411.75     12.55 o 
  -2   7   2     1133.25     1142.23     15.58 o 
  -1   7   2      284.17      358.99     10.81 o 
   0   7   2     1588.61     1804.77     41.20 o 
   1   7   2      539.43      676.70     14.27 o 
   2   7   2      927.43      937.71     18.91 o 
   3   7   2      622.34      592.64     19.78 o 
   4   7   2      354.89      385.73     15.19 o 
   5   7   2      387.04      349.82     18.26 o 
   6   7   2      134.92       89.08      4.67 o 
   7   7   2       31.47       56.68      5.50 o 
   8   7   2       26.42       25.24      4.92 o 
   9   7   2       22.13        9.92      4.11 o 
  -9   8   2        9.87       13.79      3.36 o 
  -8   8   2       21.56       13.43      6.72 o 
  -7   8   2       58.56       26.85      9.90 o 
  -6   8   2      406.87      421.07     22.20 o 
  -5   8   2       18.42       24.06      3.81 o 
  -4   8   2       61.94       50.02      7.53 o 
  -3   8   2       11.66       10.62      1.21 o 
  -2   8   2      695.29      677.52      8.33 o 
  -1   8   2     5192.43     5713.96    103.78 o 
   0   8   2     5288.34     6109.58    114.01 o 
   1   8   2      538.08      528.95      9.53 o 
   2   8   2       72.34       68.17      3.26 o 
   3   8   2       25.03        7.00      1.15 o 
   4   8   2       56.43       35.87      6.54 o 
   5   8   2        1.05        9.00     11.46 o 
  -8   9   2        0.10        2.66      4.72 o 
  -7   9   2       89.20      110.07      9.91 o 
  -6   9   2      921.68      834.81     75.66 o 
  -5   9   2      196.20      211.19     19.91 o 
  -4   9   2      264.45      249.52      3.68 o 
  -3   9   2       12.28       10.45      1.64 o 
  -2   9   2      162.61      120.44      3.13 o 
  -1   9   2       78.54       96.29      4.05 o 
   0   9   2      183.29      184.97      4.72 o 
   1   9   2      234.82      223.99      5.06 o 
   2   9   2       81.29       71.38      1.55 o 
   3   9   2       16.64       17.61      2.29 o 
   4   9   2      122.06      117.94      2.58 o 
  -8  10   2        0.04       -0.35      2.76 o 
  -7  10   2      202.61      226.72     18.74 o 
  -6  10   2       35.66       33.90      3.99 o 
  -5  10   2      403.01      472.91     31.74 o 
  -4  10   2     1055.36     1219.96     79.90 o 
  -3  10   2      532.84      583.90      4.08 o 
  -2  10   2        4.63        5.37      2.17 o 
  -1  10   2     1631.40     1660.60     27.04 o 
   0  10   2      454.32      400.78      8.94 o 
   1  10   2      343.67      362.53      9.92 o 
   2  10   2       25.21       20.50      2.41 o 
   3  10   2       97.14       91.09      3.23 o 
   4  10   2       20.12       18.03      3.37 o 
  -8  11   2       10.76       10.08      5.57 o 
  -7  11   2        2.55        7.99      3.47 o 
  -6  11   2       73.93       98.65     28.48 o 
  -5  11   2       80.63       57.28      4.26 o 
  -4  11   2      205.32      225.08      9.37 o 
  -3  11   2      370.99      386.09      4.35 o 
  -2  11   2      210.80      195.43      4.58 o 
  -1  11   2      189.65      192.53      5.10 o 
   0  11   2       39.97       42.31      1.84 o 
   1  11   2       15.31        9.38      1.48 o 
   2  11   2      180.01      185.42      3.05 o 
   3  11   2      278.66      245.96      6.24 o 
   4  11   2       53.04       49.51      4.51 o 
  -7  12   2        9.08       11.49      4.66 o 
  -6  12   2        9.58        6.01      4.18 o 
  -5  12   2      240.42      305.78      5.38 o 
  -4  12   2       44.21       38.82      4.15 o 
  -3  12   2      185.61      178.59      7.04 o 
  -2  12   2       80.35       69.77      7.77 o 
  -1  12   2      181.25      175.87      3.07 o 
   0  12   2      142.80      137.20      7.43 o 
   1  12   2      454.38      498.40      6.52 o 
   2  12   2      159.78      155.20      5.34 o 
   3  12   2      516.02      487.10      6.38 o 
  -7  13   2        0.78        0.49      2.93 o 
  -6  13   2       13.40       15.34      3.78 o 
  -5  13   2       65.59       51.37      3.96 o 
  -4  13   2       37.73       34.35      7.02 o 
  -3  13   2      191.42      234.65      5.15 o 
  -2  13   2      885.00      934.66     36.73 o 
  -1  13   2       15.81       17.27      4.13 o 
   0  13   2      131.60      132.80      6.27 o 
   1  13   2       83.46       84.38      6.20 o 
   2  13   2      103.89      105.94      6.15 o 
   3  13   2      104.25       94.92      5.49 o 
  -6  14   2       20.05       19.40      3.42 o 
  -5  14   2      171.14      205.53      5.24 o 
  -4  14   2       15.67       15.22      3.85 o 
  -3  14   2      128.75      148.22      7.90 o 
  -2  14   2      305.65      328.44     27.92 o 
  -1  14   2        0.83        5.56      3.10 o 
   0  14   2      358.41      398.78     14.63 o 
   1  14   2       87.33       87.66      6.68 o 
   2  14   2       40.98       49.08      6.28 o 
  -6  15   2        2.61       -2.15      2.91 o 
  -5  15   2        3.28        8.21      5.96 o 
  -4  15   2      239.39      266.63      9.47 o 
  -3  15   2       44.65       60.85      8.72 o 
  -2  15   2      148.78      160.28     23.23 o 
  -1  15   2       21.63       40.31      7.03 o 
   0  15   2     1938.05     2267.87     12.86 o 
   1  15   2      163.37      211.32      7.42 o 
   2  15   2      170.30      197.08      7.35 o 
  -5  16   2        0.21        3.40      4.20 o 
  -4  16   2       14.81       18.70      3.23 o 
  -3  16   2        0.91       -0.63      3.24 o 
  -2  16   2        4.36        0.78      3.11 o 
  -1  16   2      140.60      164.48      7.78 o 
   0  16   2        6.46       12.28      7.84 o 
   2  16   2       97.73       97.31      7.24 o 
  -5  17   2        2.38        4.21      4.63 o 
  -4  17   2      214.69      242.50     40.57 o 
  -3  17   2        9.73       10.94      4.78 o 
  -2  17   2        6.58       12.07      6.49 o 
  -1  17   2        0.23        8.38      7.07 o 
   0  17   2       51.89       54.50      7.33 o 
   1  17   2      248.08      304.77      9.07 o 
   2  17   2       56.69       39.62     12.10 o 
  -4  18   2        0.80       10.80      4.89 o 
  -3  18   2       64.39       43.18     26.76 o 
  -2  18   2        3.90        3.67      5.85 o 
  -1  18   2       62.57       92.03      4.14 o 
   0  18   2        2.21        6.55      6.62 o 
   1  18   2        1.35       -3.06      6.14 o 
  -3  19   2        1.64        5.44      4.38 o 
  -2  19   2       40.39       46.54      5.00 o 
  -1  19   2       22.96       26.46      5.49 o 
   0  19   2      111.66      119.03      6.11 o 
   1  19   2       12.24        6.40      4.65 o 
  -1  20   2       11.35       15.60      4.19 o 
  -2 -20   3        2.43        1.13      3.67 o 
  -1 -20   3       44.34       48.62      4.49 o 
  -3 -19   3       30.55       22.45      4.35 o 
  -2 -19   3        3.13        0.35      4.35 o 
  -1 -19   3       10.97       17.61      4.57 o 
   0 -19   3        1.89        0.36      4.61 o 
   1 -19   3       29.51       22.57      6.60 o 
   2 -19   3      122.64      105.07     10.90 o 
  -4 -18   3       15.33       15.87      4.36 o 
  -3 -18   3        0.72       -3.78      4.50 o 
  -2 -18   3        5.33        2.94      4.99 o 
  -1 -18   3       47.55       46.30      5.21 o 
   0 -18   3        1.67        1.40      2.31 o 
   1 -18   3       51.82       38.90      3.89 o 
   2 -18   3      142.69      106.51      3.66 o 
   3 -18   3        1.86        4.27      1.98 o 
   4 -18   3       52.25       47.08      2.52 o 
  -4 -17   3       47.03       22.03      4.67 o 
  -2 -17   3        1.72       -0.95      5.29 o 
  -1 -17   3        0.45       -3.29      5.21 o 
   0 -17   3       16.72       10.40      2.72 o 
   1 -17   3        0.76        0.49      3.46 o 
   2 -17   3      243.54      213.69     14.64 o 
   3 -17   3       98.52      111.86     13.59 o 
   4 -17   3        2.77        3.93      4.00 o 
   5 -17   3      110.05      115.71      6.27 o 
  -4 -16   3        6.56        5.09      4.45 o 
  -2 -16   3       67.29       51.43      5.86 o 
  -1 -16   3       17.71       12.90      2.83 o 
   0 -16   3      130.04      133.04      4.69 o 
   1 -16   3       51.76       39.89      5.83 o 
   2 -16   3      166.10      144.37     15.97 o 
   3 -16   3       10.79        8.09      2.63 o 
   4 -16   3        1.29        3.23      3.29 o 
   5 -16   3       35.78       42.52      3.07 o 
  -4 -15   3        0.88        2.29      4.40 o 
  -3 -15   3       81.02       66.86      5.65 o 
  -2 -15   3       51.18       44.71      9.96 o 
  -1 -15   3      695.44      683.54     47.64 o 
   0 -15   3      100.07      132.23     14.57 o 
   1 -15   3        8.84        3.10      3.52 o 
   2 -15   3      214.23      240.31      4.19 o 
   3 -15   3      156.07      205.29      4.14 o 
   4 -15   3       16.69       41.85     19.82 o 
   5 -15   3       97.57      119.43      3.59 o 
   6 -15   3        9.77        7.05      2.95 o 
  -4 -14   3        0.09       -3.31      4.44 o 
  -3 -14   3      520.15      534.08      7.34 o 
  -2 -14   3       30.96       24.66      3.36 o 
  -1 -14   3       37.02       53.48      3.72 o 
   0 -14   3      383.14      366.94     43.49 o 
   1 -14   3        0.27        4.88      2.98 o 
   2 -14   3       17.30       18.21      4.95 o 
   3 -14   3        3.45       -1.52      2.69 o 
   4 -14   3       44.05       37.11      4.32 o 
   5 -14   3        1.34        6.09      3.66 o 
   6 -14   3      125.20      156.42      8.35 o 
  -4 -13   3       32.43       13.28      4.48 o 
  -3 -13   3       31.71       25.42      2.54 o 
  -2 -13   3      391.54      418.01     23.83 o 
  -1 -13   3        8.87        3.16      3.49 o 
   0 -13   3      774.98      769.49     16.49 o 
   1 -13   3     1994.28     2144.83    192.72 o 
   2 -13   3       98.01       92.27     10.34 o 
   3 -13   3      147.75      173.61     13.15 o 
   4 -13   3       50.79       47.60      4.47 o 
   5 -13   3       52.67       61.42      9.74 o 
   6 -13   3       18.76       24.02      3.53 o 
   7 -13   3       34.60       47.65      5.94 o 
  -4 -12   3        5.78        4.81      2.17 o 
  -3 -12   3      576.50      475.32     26.56 o 
  -2 -12   3      248.32      212.94     16.94 o 
  -1 -12   3       59.16       62.23      2.92 o 
   0 -12   3      566.68      573.57      3.21 o 
   1 -12   3      300.40      305.40      7.48 o 
   2 -12   3     1501.88     1782.65    220.16 o 
   3 -12   3      316.04      373.25     23.04 o 
   4 -12   3      549.72      592.81     42.14 o 
   5 -12   3       81.04       79.20      8.33 o 
   6 -12   3      103.25      130.54     12.92 o 
   7 -12   3       68.79       78.11      3.50 o 
  -4 -11   3      409.41      296.41     30.50 o 
  -3 -11   3        0.78        1.68      2.18 o 
  -2 -11   3     1188.16     1137.82     41.54 o 
  -1 -11   3       88.98       67.16      2.44 o 
   0 -11   3      309.04      288.92      8.61 o 
   1 -11   3      157.41      175.97     14.33 o 
   2 -11   3       45.02       45.06      7.87 o 
   3 -11   3      647.97      750.93     57.62 o 
   4 -11   3      639.70      703.96     83.96 o 
   5 -11   3      383.01      473.59     36.79 o 
   6 -11   3      113.46      132.28     15.25 o 
   7 -11   3       43.66       58.02      4.39 o 
   8 -11   3        1.80        2.78      2.80 o 
  -5 -10   3        1.24        3.57      2.76 o 
  -4 -10   3      121.63       92.29     13.19 o 
  -3 -10   3        0.01        1.31      2.04 o 
  -2 -10   3     1688.96     1838.74     59.61 o 
  -1 -10   3     2180.66     2107.99     62.33 o 
   0 -10   3       73.29       62.68      1.79 o 
   1 -10   3      119.59      110.04      4.30 o 
   2 -10   3     1695.76     1680.21     18.86 o 
   3 -10   3      630.38      716.17     72.03 o 
   4 -10   3       73.44       82.72     14.38 o 
   5 -10   3      523.64      591.52     12.35 o 
   6 -10   3      228.49      229.51     13.13 o 
   7 -10   3       22.37       28.52      3.73 o 
   8 -10   3       52.82       57.11      3.31 o 
  -5  -9   3       60.02       52.75      3.12 o 
  -4  -9   3      466.63      437.59     22.27 o 
  -3  -9   3        0.26       -0.08      1.58 o 
  -2  -9   3      201.79      255.59     10.11 o 
  -1  -9   3       31.76       33.72      1.72 o 
   0  -9   3      110.66      120.79      2.59 o 
   1  -9   3      139.26      141.56      6.54 o 
   2  -9   3      834.53      863.22     23.58 o 
   3  -9   3      286.03      242.16     15.57 o 
   4  -9   3        1.40       11.52      7.91 o 
   5  -9   3     1247.49     1322.45    123.49 o 
   6  -9   3        9.18        7.45      4.17 o 
   7  -9   3      107.76      120.26      4.05 o 
   8  -9   3        0.57        0.19      3.26 o 
  -6  -8   3      124.93      122.40      3.80 o 
  -5  -8   3       72.85       59.25      3.09 o 
  -4  -8   3       36.94       41.31      3.71 o 
  -3  -8   3        5.99        6.68      1.68 o 
  -2  -8   3      323.58      255.41     11.16 o 
  -1  -8   3     2115.95     1870.41     41.00 o 
   0  -8   3       11.29       14.09      1.67 o 
   1  -8   3      248.47      232.97      7.99 o 
   2  -8   3     1446.10     1374.87     41.25 o 
   3  -8   3      631.89      588.20     25.45 o 
   4  -8   3      165.83      205.61      3.20 o 
   5  -8   3       22.51       29.63      3.45 o 
   6  -8   3        2.34        2.61      3.94 o 
   7  -8   3       33.80       36.77      3.97 o 
   8  -8   3       45.65       36.28      3.50 o 
   9  -8   3        0.46        1.59      2.22 o 
  -8  -7   3      108.07       46.72      4.32 o 
  -7  -7   3        2.30        4.20      2.53 o 
  -6  -7   3       96.02       97.79     21.13 o 
  -5  -7   3       10.97        9.85      1.84 o 
  -4  -7   3      172.75      164.77     10.37 o 
  -3  -7   3      751.50      730.92     17.78 o 
  -2  -7   3        0.65        2.88      0.97 o 
  -1  -7   3      448.91      462.52      8.33 o 
   0  -7   3     2356.93     2540.09     18.64 o 
   1  -7   3      314.41      246.44      5.56 o 
   2  -7   3      799.93      921.99     30.35 o 
   3  -7   3       76.22       69.62      4.17 o 
   4  -7   3      132.93      147.35      3.47 o 
   5  -7   3        1.42        6.33      2.30 o 
   6  -7   3       14.51        8.70      3.49 o 
   7  -7   3        2.15        7.58      3.77 o 
   8  -7   3       79.64       82.26      3.74 o 
   9  -7   3       20.19        9.70      1.94 o 
  -9  -6   3       14.37       13.90      3.61 o 
  -8  -6   3        1.96       -0.95      4.17 o 
  -7  -6   3       51.69       38.95     10.85 o 
  -6  -6   3      318.55      326.97     40.08 o 
  -5  -6   3      957.32      987.94     30.77 o 
  -4  -6   3      287.19      309.22     12.72 o 
  -3  -6   3       80.53       78.79      2.32 o 
  -2  -6   3        6.24        3.98      0.45 o 
  -1  -6   3        7.01        3.52      0.53 o 
   0  -6   3     1517.91     1348.00     19.76 o 
   1  -6   3     5452.98     5911.00    110.08 o 
   2  -6   3     6116.27     5901.87    115.31 o 
   3  -6   3     2713.64     2544.85     86.01 o 
   4  -6   3        6.73        6.52      1.38 o 
   5  -6   3        8.74       15.21      3.11 o 
   6  -6   3       15.65       17.03      3.95 o 
   7  -6   3       10.09       33.30      8.29 o 
   8  -6   3      156.75      166.37     12.21 o 
   9  -6   3       25.42       13.34      2.55 o 
  -9  -5   3       20.37       14.54      3.99 o 
  -8  -5   3       12.51       10.93      2.97 o 
  -7  -5   3        0.21        1.43      3.16 o 
  -6  -5   3      832.74      858.03     49.25 o 
  -5  -5   3       10.62       12.95      1.77 o 
  -4  -5   3     1627.08     1761.75     61.86 o 
  -3  -5   3      864.78     1113.35     28.05 o 
  -2  -5   3       35.60       28.80      0.53 o 
  -1  -5   3        5.72        4.73      0.46 o 
   0  -5   3      147.00      157.58      2.39 o 
   1  -5   3      343.07      246.37      2.15 o 
   2  -5   3       24.10       31.36      0.74 o 
   3  -5   3     4517.92     4552.91     98.39 o 
   4  -5   3      532.85      533.73     14.39 o 
   5  -5   3       57.68       76.66      4.06 o 
   6  -5   3       83.76       80.58      8.01 o 
   7  -5   3       59.16       72.28      3.61 o 
   8  -5   3        1.08        0.13      3.36 o 
   9  -5   3      136.88      105.01      2.77 o 
  -9  -4   3       10.20        5.98      4.28 o 
  -8  -4   3        0.12       -0.65      3.25 o 
  -7  -4   3       71.70       92.91     10.33 o 
  -6  -4   3       31.68       25.21      3.10 o 
  -5  -4   3     1444.63     1541.50     62.49 o 
  -4  -4   3     1111.80     1258.95     52.68 o 
  -3  -4   3     1221.76     1151.40     27.60 o 
  -2  -4   3     1360.23     1243.46     13.95 o 
  -1  -4   3     2333.84     2210.10     31.09 o 
   0  -4   3    10551.46     9860.43    105.77 o 
   1  -4   3        6.13        7.14      2.03 o 
   2  -4   3      298.02      243.51      3.62 o 
   3  -4   3     1078.66     1184.42     17.22 o 
   4  -4   3      225.99      266.37      9.33 o 
   5  -4   3      138.24      141.04      3.13 o 
   6  -4   3       33.68       33.80      3.33 o 
   7  -4   3       20.26       39.64      6.92 o 
   8  -4   3       66.54       70.30      6.88 o 
   9  -4   3       11.63        9.33      2.77 o 
 -10  -3   3        1.04        4.12      3.58 o 
  -9  -3   3        5.13        3.49      2.88 o 
  -8  -3   3       12.84       19.71      4.72 o 
  -7  -3   3        2.73        3.34      3.49 o 
  -6  -3   3      131.13      163.83     11.62 o 
  -5  -3   3        7.23       11.71      1.77 o 
  -4  -3   3     4165.22     4421.45    173.42 o 
  -3  -3   3      495.15      549.78     11.90 o 
  -2  -3   3      371.11      396.91      9.92 o 
  -1  -3   3     1890.40     1832.97     19.58 o 
   0  -3   3     5427.88     5242.51     43.29 o 
   1  -3   3     5288.35     5124.64     50.50 o 
   2  -3   3       23.35       22.38      0.93 o 
   3  -3   3     1421.55     1327.53     13.63 o 
   4  -3   3       40.95       32.36      2.20 o 
   5  -3   3      449.71      487.67     13.34 o 
   6  -3   3      717.67      845.93     29.37 o 
   7  -3   3        4.04        1.92      3.40 o 
   8  -3   3        8.90        8.67      3.20 o 
   9  -3   3       13.66        6.11      7.33 o 
 -10  -2   3        1.14        2.38      3.70 o 
  -9  -2   3        0.34        0.67      3.09 o 
  -8  -2   3        4.63        6.96      3.83 o 
  -7  -2   3       41.79       67.42      7.29 o 
  -6  -2   3      103.56      108.21      6.06 o 
  -5  -2   3      240.20      195.24      5.74 o 
  -4  -2   3      499.59      495.41     18.40 o 
  -3  -2   3      718.34      763.78     11.49 o 
  -2  -2   3     2274.40     1932.88     21.16 o 
  -1  -2   3    10284.00     9545.49     68.13 o 
   0  -2   3      445.18      424.49      3.48 o 
   1  -2   3     1042.27     1070.21     14.08 o 
   2  -2   3      268.82      244.77      3.12 o 
   3  -2   3      271.63      323.34      6.45 o 
   4  -2   3      241.36      316.57      6.19 o 
   5  -2   3      467.43      471.83     22.77 o 
   6  -2   3      209.10      249.18     14.41 o 
   7  -2   3      317.39      399.00     13.78 o 
   8  -2   3       15.14        8.98      3.11 o 
   9  -2   3       17.35        4.27      3.42 o 
  10  -2   3       13.43       11.95      3.95 o 
  -9  -1   3       17.29       20.40      4.34 o 
  -8  -1   3       15.13       19.35      7.41 o 
  -7  -1   3       10.37       10.34      3.86 o 
  -6  -1   3      125.64      138.95      3.46 o 
  -5  -1   3       36.09       22.15      1.78 o 
  -4  -1   3     1906.30     1924.45     27.58 o 
  -3  -1   3      231.11      193.35      5.45 o 
  -2  -1   3     1952.23     1651.01     18.30 o 
  -1  -1   3     1604.48     1544.80     16.86 o 
   0  -1   3     4917.97     4740.78     43.96 o 
   1  -1   3     3433.90     3521.66     38.62 o 
   2  -1   3     1030.89      916.32     11.04 o 
   3  -1   3     1251.89     1384.43     24.04 o 
   4  -1   3      205.43      187.10      5.49 o 
   5  -1   3      367.24      387.33     13.25 o 
   6  -1   3       23.51       29.50      2.22 o 
   7  -1   3      476.14      600.06     18.05 o 
   8  -1   3       58.96       46.79      4.42 o 
  -9   0   3        0.99       -3.29      3.29 o 
  -8   0   3       29.35       19.79      4.04 o 
  -7   0   3        1.74       -1.83      4.00 o 
  -6   0   3       67.61      111.90      5.01 o 
  -5   0   3       56.69       52.65      2.19 o 
  -4   0   3        7.95       13.62      1.67 o 
  -3   0   3      159.52      176.30      4.78 o 
  -2   0   3       35.67       24.14      0.81 o 
  -1   0   3    28295.02    25014.82    168.93 o 
   0   0   3        0.16        4.39      0.37 o 
   1   0   3    25314.85    21992.30     98.24 o 
   2   0   3      544.43      571.81     13.20 o 
   3   0   3      172.85      197.84      2.56 o 
   4   0   3      258.84      284.42      7.25 o 
   5   0   3      368.79      308.76     10.67 o 
   6   0   3      161.98      197.28     10.02 o 
   7   0   3        4.62        9.97      4.97 o 
   8   0   3       14.52        8.22      4.07 o 
 -10   1   3        2.58        5.29      3.74 o 
  -9   1   3        0.02        4.49      4.61 o 
  -8   1   3       42.54       42.13      5.81 o 
  -7   1   3      229.51      217.78      6.54 o 
  -6   1   3       73.31       74.30      5.06 o 
  -5   1   3       74.37       61.75      2.13 o 
  -4   1   3     1632.36     1597.61     12.01 o 
  -3   1   3      101.79       94.30      1.68 o 
  -2   1   3        5.42       13.00      0.60 o 
  -1   1   3     3162.41     3205.47     25.69 o 
   0   1   3     1641.70     1719.77     10.52 o 
   1   1   3     2344.15     2084.71     23.68 o 
   2   1   3     1054.82      986.07     10.07 o 
   3   1   3       60.56       71.34      2.14 o 
   4   1   3     1125.32     1068.28     24.96 o 
   5   1   3      143.21      122.00      8.50 o 
   6   1   3      180.63      195.46      5.63 o 
   7   1   3      240.63      261.45      6.58 o 
   8   1   3        7.07        9.54      3.74 o 
 -10   2   3        1.55        4.49      3.58 o 
  -9   2   3       18.08       15.94      4.64 o 
  -8   2   3       65.38       71.71      5.85 o 
  -7   2   3      458.32      498.83     33.37 o 
  -6   2   3      161.61      153.63      5.25 o 
  -5   2   3       12.54       27.73      2.88 o 
  -4   2   3      582.92      639.70     24.70 o 
  -3   2   3       97.31      127.45      1.82 o 
  -2   2   3     2692.62     2379.97     26.95 o 
  -1   2   3        9.15        8.40      1.23 o 
   0   2   3        8.45       11.22      1.80 o 
   1   2   3     2416.32     2213.06     15.65 o 
   2   2   3     2980.93     3013.19     36.66 o 
   3   2   3      572.56      570.25      5.85 o 
   4   2   3      129.25      126.92      3.70 o 
   5   2   3       71.49       88.28      4.26 o 
   6   2   3       21.65       13.34      4.55 o 
   7   2   3      181.71      196.89      8.34 o 
  -9   3   3        0.18        3.86      4.36 o 
  -8   3   3       15.77       18.02      5.06 o 
  -7   3   3        5.02       -2.67      5.41 o 
  -6   3   3      719.81      674.39     56.11 o 
  -5   3   3        3.82        3.51      2.28 o 
  -4   3   3      976.58      967.10     27.03 o 
  -3   3   3     2255.95     2280.22     31.63 o 
  -2   3   3     2052.91     2040.21     26.39 o 
  -1   3   3     5845.67     5705.10     58.27 o 
   0   3   3    12401.52    11048.54    120.62 o 
   1   3   3     3550.89     3288.28     24.73 o 
   2   3   3     1872.50     1833.11     22.38 o 
   3   3   3      500.52      428.77      5.98 o 
   4   3   3        9.99        2.90      1.15 o 
   5   3   3      672.09      629.88     11.74 o 
   6   3   3       60.69       47.18      4.66 o 
   7   3   3        8.03       18.62      8.05 o 
  -9   4   3       40.46       44.18      4.47 o 
  -8   4   3        2.46        2.46      4.65 o 
  -7   4   3       85.57       77.97     13.88 o 
  -6   4   3       13.02        7.77      2.99 o 
  -5   4   3      353.82      399.80     12.42 o 
  -4   4   3      235.35      266.29     11.09 o 
  -3   4   3      128.00      132.39      2.79 o 
  -2   4   3      219.26      198.21      5.02 o 
  -1   4   3       87.09      104.90      3.52 o 
   0   4   3     6163.00     5751.19     89.61 o 
   1   4   3       86.02      104.17      1.06 o 
   2   4   3     2389.71     2029.61     20.57 o 
   3   4   3       28.62       27.42      2.07 o 
   4   4   3     1241.73     1250.54     25.67 o 
   5   4   3       53.12       56.42      6.18 o 
   6   4   3      112.76       72.04      4.88 o 
   7   4   3       69.72       65.11      7.69 o 
  -9   5   3        0.01        1.93      3.30 o 
  -8   5   3        0.39        1.24      4.43 o 
  -7   5   3       96.23       85.38     13.78 o 
  -6   5   3      445.81      397.32      4.30 o 
  -5   5   3       11.66        3.75      2.31 o 
  -4   5   3      370.97      373.13     11.21 o 
  -3   5   3     9325.29     9901.26    237.86 o 
  -2   5   3      318.10      275.91      5.82 o 
  -1   5   3      501.04      497.79      6.00 o 
   0   5   3      293.24      244.36      2.42 o 
   1   5   3     1056.71     1147.43     14.03 o 
   2   5   3      829.92      758.89      8.60 o 
   3   5   3      223.50      283.98      7.99 o 
   4   5   3      604.81      617.30     16.39 o 
   5   5   3      308.62      310.47     18.98 o 
   6   5   3      119.23      108.24     22.67 o 
   7   5   3        3.02        2.77      5.19 o 
   8   5   3       20.81       11.06      5.54 o 
   9   5   3       15.99       12.43      4.74 o 
  10   5   3        2.91        3.23      6.87 o 
  -9   6   3        0.64        1.95      3.08 o 
  -8   6   3        0.91       -1.76      3.18 o 
  -7   6   3        6.86        4.96      3.30 o 
  -6   6   3        0.99        6.97      2.78 o 
  -5   6   3      223.93      231.49     16.51 o 
  -4   6   3       27.57       17.84      1.82 o 
  -3   6   3     2184.87     2382.13     47.91 o 
  -2   6   3     5342.10     5339.21     73.18 o 
  -1   6   3     5346.78     5870.44     35.04 o 
   0   6   3     1588.20     1383.09      9.01 o 
   1   6   3       83.52      153.32      1.93 o 
   2   6   3        6.67        6.94      0.51 o 
   3   6   3      923.62     1064.18     19.32 o 
   4   6   3      956.83     1089.40     27.22 o 
   5   6   3       47.30       62.54      6.13 o 
   6   6   3      394.29      387.88     37.93 o 
   7   6   3      116.89      183.30      7.44 o 
   8   6   3       61.49       42.93      6.17 o 
   9   6   3       22.93       15.44      4.57 o 
  10   6   3        1.54        2.07      3.15 o 
  -9   7   3       29.81       30.18      4.00 o 
  -8   7   3       10.80        6.86      3.03 o 
  -7   7   3       47.46       33.64      8.30 o 
  -6   7   3      211.39      202.18      8.00 o 
  -5   7   3       11.06        8.61      2.53 o 
  -4   7   3      162.16      129.13      7.11 o 
  -3   7   3     1021.84      901.04     18.12 o 
  -2   7   3      880.03      962.08     13.09 o 
  -1   7   3       26.59       14.70      0.83 o 
   0   7   3     2512.28     2531.66     13.07 o 
   1   7   3      313.12      285.67      6.59 o 
   2   7   3       18.18       21.55      1.01 o 
   3   7   3       29.15       19.90      0.97 o 
   4   7   3      475.78      433.82     15.11 o 
   5   7   3      299.02      268.75     13.12 o 
   6   7   3       52.02       26.98      3.09 o 
   7   7   3       53.32       26.97      5.26 o 
   8   7   3        3.58        5.51      9.52 o 
   9   7   3       11.03       11.26      4.20 o 
  -9   8   3       40.78       43.81      6.89 o 
  -8   8   3       27.30       20.16      9.54 o 
  -7   8   3       83.30       56.49     15.60 o 
  -6   8   3      132.42      163.51      8.43 o 
  -5   8   3      424.13      488.01     36.49 o 
  -4   8   3      307.86      279.37     13.04 o 
  -3   8   3      489.67      519.69     17.16 o 
  -2   8   3     2351.45     2007.58     48.34 o 
  -1   8   3       22.97       20.11      1.18 o 
   0   8   3       19.24       11.50      2.06 o 
   1   8   3      285.95      267.66      6.92 o 
   2   8   3      415.50      352.30      7.12 o 
   3   8   3      400.30      424.76     12.90 o 
   4   8   3      483.39      452.47     10.29 o 
   5   8   3       61.12       66.04      5.62 o 
   6   8   3       73.40       28.64      4.01 o 
   7   8   3        2.10        3.16      4.13 o 
  -8   9   3       11.04        8.07      4.43 o 
  -7   9   3       48.71       54.90     11.79 o 
  -6   9   3       15.86       19.61      6.03 o 
  -5   9   3      667.81      745.31     80.39 o 
  -4   9   3      701.48      642.18     15.91 o 
  -3   9   3      913.15      955.76     16.87 o 
  -2   9   3      864.01      831.83     14.84 o 
  -1   9   3        2.46        3.51      1.33 o 
   0   9   3      150.84      113.66      1.86 o 
   1   9   3       12.73       15.46      3.27 o 
   2   9   3     1422.49     1755.31     60.49 o 
   3   9   3      170.65      180.71      4.70 o 
   4   9   3       21.66       21.86      2.70 o 
   5   9   3        3.51        4.75      4.29 o 
  -8  10   3       10.46        8.13      2.64 o 
  -7  10   3       42.39       48.37     11.16 o 
  -6  10   3       82.91       79.88      4.33 o 
  -5  10   3      241.45      282.44     78.34 o 
  -4  10   3       19.42       20.18      3.83 o 
  -3  10   3      275.43      333.29      3.73 o 
  -2  10   3     1803.49     1743.85     30.70 o 
  -1  10   3      104.12      123.65      4.45 o 
   0  10   3       39.65       42.62      1.83 o 
   1  10   3     1784.73     1853.81     22.96 o 
   2  10   3     1685.99     2012.15     45.21 o 
   3  10   3        2.10       18.45      5.78 o 
   4  10   3       16.54       14.55      4.48 o 
   5  10   3       93.57       78.96      4.94 o 
  -8  11   3       19.35       21.45      3.55 o 
  -7  11   3       17.78       18.99      4.30 o 
  -6  11   3       63.03       73.58      6.23 o 
  -5  11   3      311.43      420.08     12.85 o 
  -4  11   3       91.15       81.73      7.85 o 
  -3  11   3      174.83      221.58      5.86 o 
  -2  11   3      124.80      123.89      9.06 o 
  -1  11   3       13.42        8.61      3.09 o 
   0  11   3       83.04       68.86      1.50 o 
   1  11   3       94.69       84.69      2.09 o 
   2  11   3      618.91      689.50      3.97 o 
   3  11   3       32.66       39.96      5.19 o 
   4  11   3        2.66        5.14      4.79 o 
  -7  12   3      131.74      156.09     19.18 o 
  -6  12   3       40.33       40.37      4.63 o 
  -5  12   3        4.49        1.98      3.87 o 
  -4  12   3      354.37      403.19      9.88 o 
  -3  12   3       23.93       17.00      7.63 o 
  -2  12   3     2763.45     2913.46    108.43 o 
  -1  12   3       83.00       73.96      4.57 o 
   0  12   3      411.25      401.94     22.26 o 
   1  12   3      138.42      131.37      5.93 o 
   2  12   3      118.90      133.06     11.88 o 
   3  12   3      363.67      406.91      4.21 o 
   4  12   3       12.92        9.23      5.06 o 
  -7  13   3       26.48       21.24      2.80 o 
  -6  13   3      119.12      127.08      5.68 o 
  -5  13   3        0.26        3.89      7.97 o 
  -4  13   3       88.43       88.63      3.99 o 
  -3  13   3      165.45      214.04     11.38 o 
  -2  13   3      272.69      294.70     14.61 o 
  -1  13   3      985.06      933.22     57.04 o 
   0  13   3      116.12      109.92      4.04 o 
   1  13   3       80.06       94.50      4.09 o 
   2  13   3      183.31      180.82     10.64 o 
   3  13   3      186.37      214.91      6.12 o 
  -6  14   3       51.64       49.40      3.29 o 
  -5  14   3       82.29       95.38      3.78 o 
  -4  14   3       67.78       52.68      3.84 o 
  -3  14   3       16.05       21.72      3.99 o 
  -2  14   3        0.13        0.79      3.36 o 
  -1  14   3       50.51       48.55     10.43 o 
   0  14   3      268.33      343.02      7.91 o 
   1  14   3        7.19       -1.60      6.66 o 
   2  14   3        8.49        4.24      6.53 o 
  -6  15   3       90.48       87.39      3.00 o 
  -5  15   3        2.16        1.32      3.29 o 
  -4  15   3        0.91        5.88      3.47 o 
  -3  15   3       91.22       70.47     16.82 o 
  -2  15   3       29.10       27.61      9.73 o 
  -1  15   3      406.63      387.31     28.20 o 
   0  15   3      874.22     1057.33     10.24 o 
   1  15   3      491.38      502.97      8.52 o 
   2  15   3       75.48       90.53      7.21 o 
   3  15   3      144.71      140.96      7.40 o 
   4  15   3        1.35        0.43      4.92 o 
  -5  16   3      208.74      200.39     14.55 o 
  -4  16   3       18.00       24.14     10.43 o 
  -3  16   3       49.10       27.01      2.94 o 
  -2  16   3      142.63      116.70     18.05 o 
  -1  16   3       19.71       12.18      7.33 o 
   0  16   3      419.23      476.82      8.91 o 
   1  16   3       71.86       89.72      7.79 o 
   2  16   3      287.87      348.36      8.31 o 
   3  16   3      200.31      185.23      6.90 o 
  -5  17   3       16.87       20.81      4.56 o 
  -4  17   3       10.87        8.81      3.05 o 
  -3  17   3      106.36       80.35     42.37 o 
  -2  17   3       82.04       83.00     24.17 o 
  -1  17   3       16.10       30.48      7.36 o 
   0  17   3       30.37       39.71      7.31 o 
   1  17   3        4.26        3.38      7.65 o 
   2  17   3        0.85       -0.49      6.06 o 
   3  17   3      188.81      224.39      7.45 o 
  -4  18   3        9.11       88.23      5.58 o 
  -3  18   3        0.03       -2.31      2.31 o 
  -2  18   3      153.71      157.86     34.94 o 
  -1  18   3        0.29       36.19     21.71 o 
   0  18   3        4.78        6.62      6.24 o 
   1  18   3        9.51        6.81      4.33 o 
   2  18   3        0.40        1.84      3.94 o 
  -3  19   3        0.43        3.12      4.43 o 
  -2  19   3       71.41       75.71     22.89 o 
  -1  19   3       79.16       93.50      6.86 o 
   0  19   3        2.71        6.28      5.56 o 
   1  19   3       24.32       19.98      5.29 o 
  -1  20   3       28.89       23.26      4.33 o 
   0  20   3       15.49       19.43      4.26 o 
   3  20   3        1.63        2.09      2.94 o 
  -2 -19   4       24.03       21.57      4.40 o 
  -1 -19   4        0.57       -0.07      4.41 o 
   0 -19   4        1.03        0.15      1.98 o 
   1 -19   4       61.13       49.14      2.59 o 
   2 -19   4        9.21        6.95      2.35 o 
  -4 -18   4       36.21        9.84      4.12 o 
  -3 -18   4       19.15       12.31      4.61 o 
  -1 -18   4        5.71        1.43      2.41 o 
   0 -18   4       78.75       55.73     14.55 o 
   1 -18   4        4.12        3.98      2.52 o 
   2 -18   4        0.37        0.75      2.03 o 
   3 -18   4        5.61        5.74      2.43 o 
  -4 -17   4        0.05        4.07      4.14 o 
  -3 -17   4       45.87       32.68      5.56 o 
  -1 -17   4       18.90       16.30      3.14 o 
   0 -17   4       20.18       17.25      3.37 o 
   1 -17   4      282.88      287.54      3.79 o 
   2 -17   4      102.81       68.36     12.33 o 
   3 -17   4       89.09       46.25     14.09 o 
   4 -17   4        4.96        2.84      2.68 o 
  -4 -16   4        7.85        0.63      8.80 o 
  -3 -16   4       33.24       28.49      5.31 o 
  -2 -16   4      527.14      483.46     65.06 o 
  -1 -16   4      126.81      124.85      7.74 o 
   0 -16   4       17.18       14.81      3.14 o 
   1 -16   4       49.58       50.27      5.60 o 
   2 -16   4      113.33      109.99     19.15 o 
   3 -16   4       19.77       21.52      4.76 o 
   4 -16   4       89.64       99.17      9.83 o 
   5 -16   4        0.16        1.53      2.88 o 
  -4 -15   4        1.74        0.89      4.37 o 
  -3 -15   4       31.99       20.70      5.26 o 
  -2 -15   4      149.14      130.76     11.94 o 
  -1 -15   4      338.89      356.29     10.46 o 
   0 -15   4      270.74      271.94     13.01 o 
   1 -15   4      248.33      270.21      5.25 o 
   2 -15   4      159.88      111.23      4.30 o 
   3 -15   4        0.83        0.95      3.29 o 
   4 -15   4        0.33        3.01      3.62 o 
   5 -15   4       21.41       35.22      3.26 o 
   6 -15   4        8.75       11.47      2.83 o 
  -4 -14   4        5.86        3.70      4.47 o 
  -3 -14   4       13.33       11.21      3.18 o 
  -2 -14   4       31.08       22.23      2.92 o 
  -1 -14   4       77.58       82.05      4.79 o 
   0 -14   4       18.58       20.66      3.47 o 
   1 -14   4      457.73      537.51     41.72 o 
   2 -14   4       24.84       16.89      2.84 o 
   3 -14   4      502.45      498.64     32.58 o 
   4 -14   4        2.62        4.16      3.86 o 
   5 -14   4        6.57       10.30      3.56 o 
   6 -14   4        0.19        1.45      3.18 o 
  -4 -13   4       92.02       50.46      4.84 o 
  -3 -13   4       73.19       55.12      2.92 o 
  -2 -13   4        0.20       -1.30      4.71 o 
  -1 -13   4      537.79      539.45      5.27 o 
   0 -13   4       25.74       36.42      3.26 o 
   1 -13   4     2051.68     2118.59     36.14 o 
   2 -13   4     2324.44     2554.28    166.74 o 
   3 -13   4       19.42       26.24      5.04 o 
   4 -13   4       34.17       37.22      8.31 o 
   5 -13   4       94.28      121.76     14.59 o 
   6 -13   4        0.84       -3.39      3.80 o 
   7 -13   4       33.68       39.61      2.97 o 
  -4 -12   4      717.97      571.86     54.03 o 
  -3 -12   4      234.22      218.22      3.24 o 
  -2 -12   4       56.91       64.98      2.74 o 
  -1 -12   4      279.34      270.73      4.36 o 
   0 -12   4      165.55      141.34      3.75 o 
   1 -12   4      113.14      107.58      3.22 o 
   2 -12   4      733.68      640.18     42.14 o 
   3 -12   4       18.82       36.54      7.00 o 
   4 -12   4       87.18       65.67      4.37 o 
   5 -12   4       61.75       88.21      4.01 o 
   6 -12   4       10.28       16.92      3.76 o 
   7 -12   4        1.20        1.19      3.24 o 
  -5 -11   4       20.64       25.33      3.02 o 
  -4 -11   4        8.84        2.77      2.24 o 
  -3 -11   4       95.93       89.95      2.67 o 
  -2 -11   4        5.48        9.32      2.88 o 
  -1 -11   4       84.76       69.04      3.21 o 
   0 -11   4       80.96       74.94      2.34 o 
   1 -11   4       60.52       81.44      3.48 o 
   2 -11   4        1.18        2.41      2.32 o 
   3 -11   4      918.10     1007.83    127.35 o 
   4 -11   4      193.72      188.90     11.38 o 
   5 -11   4        8.72        6.31      4.01 o 
   6 -11   4       16.34       21.84      3.93 o 
   7 -11   4        0.31        0.27      3.40 o 
   8 -11   4        1.55        2.34      2.72 o 
  -5 -10   4       65.59       60.19      3.25 o 
  -4 -10   4      141.97      110.46     20.70 o 
  -3 -10   4        7.78        6.23      2.75 o 
  -2 -10   4      382.89      365.84      7.71 o 
  -1 -10   4      215.12      222.74      2.63 o 
   0 -10   4      591.89      527.34      7.13 o 
   1 -10   4        7.29       10.84      2.05 o 
   2 -10   4       22.57       14.76      1.72 o 
   3 -10   4      125.06       99.32     12.14 o 
   4 -10   4        7.12       20.45     10.99 o 
   5 -10   4      482.96      558.10      6.98 o 
   6 -10   4        0.48        1.96      3.96 o 
   7 -10   4       68.44       69.91      8.61 o 
   8 -10   4        4.34        4.31      3.59 o 
  -6  -9   4        9.48       17.06      3.38 o 
  -5  -9   4       55.64       47.51      3.38 o 
  -4  -9   4        0.91        0.90      2.14 o 
  -3  -9   4      250.25      248.82     14.04 o 
  -2  -9   4       10.21       18.79      6.00 o 
  -1  -9   4      375.05      347.02      9.65 o 
   0  -9   4      167.83      199.53      4.21 o 
   1  -9   4       16.74       10.84      1.75 o 
   2  -9   4       82.31      106.78      4.89 o 
   3  -9   4      120.42       95.71      9.95 o 
   4  -9   4       23.12       43.53      3.35 o 
   5  -9   4      249.79      261.07     16.14 o 
   6  -9   4     1074.24     1338.50    120.18 o 
   7  -9   4       19.52       18.61      3.80 o 
   8  -9   4       37.48       37.08      3.26 o 
  -7  -8   4      122.91       73.43      3.85 o 
  -6  -8   4        0.19       -1.00      3.50 o 
  -5  -8   4       34.29       30.81      3.36 o 
  -4  -8   4        4.81        4.26      1.37 o 
  -3  -8   4        7.97       16.48      3.08 o 
  -2  -8   4       67.75       56.37      7.33 o 
  -1  -8   4      570.50      670.54     11.97 o 
   0  -8   4     6654.56     7059.48     84.57 o 
   1  -8   4       39.48       54.12      4.69 o 
   2  -8   4      122.04      130.91      5.68 o 
   3  -8   4      269.99      278.72     10.71 o 
   4  -8   4       35.15       39.09      2.98 o 
   5  -8   4      223.94      240.68     12.32 o 
   6  -8   4      622.94      754.35     37.68 o 
   7  -8   4       17.07       13.45      3.78 o 
   8  -8   4       20.34       17.05      3.46 o 
   9  -8   4        5.00        5.05      2.24 o 
  -7  -7   4       17.74        9.73      2.62 o 
  -6  -7   4      264.25      238.78     55.67 o 
  -5  -7   4      268.52      227.88     47.10 o 
  -4  -7   4        9.51        8.01      1.55 o 
  -3  -7   4       98.14       57.77      5.99 o 
  -2  -7   4      108.43      105.77      5.30 o 
  -1  -7   4      246.86      184.25      7.47 o 
   0  -7   4      196.55      143.74      2.75 o 
   1  -7   4     1574.27     1668.46     46.26 o 
   2  -7   4       18.55       10.73      0.76 o 
   3  -7   4      546.42      453.58     14.22 o 
   4  -7   4       89.20       67.26      8.20 o 
   5  -7   4        1.53        1.39      2.17 o 
   6  -7   4        3.57        3.02      2.60 o 
   7  -7   4      357.67      407.81      4.57 o 
   8  -7   4        0.40       -1.92      2.50 o 
   9  -7   4        9.16        5.17      1.69 o 
  -8  -6   4       31.59       28.44      6.49 o 
  -7  -6   4       32.23       31.20      9.10 o 
  -6  -6   4      320.42      328.83     53.57 o 
  -5  -6   4       47.62       57.57      9.48 o 
  -4  -6   4      163.43      148.47      8.79 o 
  -3  -6   4      138.92      130.17      4.93 o 
  -2  -6   4     1416.76     1290.87     21.57 o 
  -1  -6   4      103.96       93.95      2.21 o 
   0  -6   4     3166.54     2965.47     27.64 o 
   1  -6   4     5185.19     5915.13     91.50 o 
   2  -6   4     4907.75     5245.56    118.48 o 
   3  -6   4      520.72      553.76     14.09 o 
   4  -6   4       42.82       41.14      2.14 o 
   5  -6   4       14.24       21.58      4.72 o 
   6  -6   4      259.91      330.50     12.68 o 
   7  -6   4        9.58       15.66      3.41 o 
   8  -6   4        6.02       11.71      2.71 o 
   9  -6   4       66.75       42.11      7.42 o 
  -8  -5   4       19.41       15.43      3.22 o 
  -7  -5   4       37.36       43.16      7.40 o 
  -6  -5   4      334.89      314.74     27.95 o 
  -5  -5   4      515.89      549.31     20.71 o 
  -4  -5   4      330.65      258.67     10.09 o 
  -3  -5   4      284.19      345.35     12.02 o 
  -2  -5   4        1.40       18.07      8.54 o 
  -1  -5   4      291.58      314.08      5.52 o 
   0  -5   4      196.56      167.18      1.41 o 
   1  -5   4     1410.86     1436.47     16.43 o 
   2  -5   4      984.29     1106.39     18.24 o 
   3  -5   4     1243.15     1297.39     28.80 o 
   4  -5   4     1383.67     1489.69     37.85 o 
   5  -5   4      124.63      134.94      8.35 o 
   6  -5   4       58.29       58.29      8.01 o 
   7  -5   4       65.12       77.76      3.63 o 
   8  -5   4       11.49       11.45      2.75 o 
   9  -5   4        1.55        1.63      2.62 o 
  -9  -4   4        5.99        6.93      2.76 o 
  -8  -4   4        9.67       11.07      3.33 o 
  -7  -4   4        0.77        6.04      6.78 o 
  -6  -4   4      180.34      214.68     16.03 o 
  -5  -4   4      134.51      124.00      6.08 o 
  -4  -4   4     1565.76     1829.04     62.16 o 
  -3  -4   4     2439.10     2399.69     32.92 o 
  -2  -4   4      918.03      876.27     14.29 o 
  -1  -4   4      234.28      238.92      4.96 o 
   0  -4   4       10.86       17.65      0.90 o 
   1  -4   4      396.78      426.53      3.70 o 
   2  -4   4     4393.75     4238.43     41.20 o 
   3  -4   4      533.00      644.58     11.15 o 
   4  -4   4      151.56      180.13      4.14 o 
   5  -4   4      216.75      276.18      8.93 o 
   6  -4   4      136.13      143.05      3.36 o 
   7  -4   4       26.00       28.16      3.72 o 
   8  -4   4       32.36       26.92      2.90 o 
   9  -4   4        5.36        4.76      3.81 o 
  10  -4   4       38.78       24.77      3.33 o 
  -9  -3   4       25.15       23.89      3.10 o 
  -8  -3   4        1.37       -2.58      3.53 o 
  -7  -3   4      213.58      226.66     20.60 o 
  -6  -3   4       84.39       87.88      7.16 o 
  -5  -3   4        2.25       10.31      2.08 o 
  -4  -3   4     2547.73     2557.77     83.55 o 
  -3  -3   4      678.09      655.37     11.23 o 
  -2  -3   4      188.23      201.52      4.10 o 
  -1  -3   4      589.47      529.72      7.09 o 
   0  -3   4      188.23      174.18      2.96 o 
   1  -3   4      344.81      344.70      3.66 o 
   2  -3   4     2241.72     2177.09     30.53 o 
   3  -3   4       12.75        6.48      1.22 o 
   4  -3   4      160.74      174.74      2.61 o 
   5  -3   4      320.60      389.19     14.39 o 
   6  -3   4       60.65       82.67      2.70 o 
   7  -3   4       85.17       89.81      6.49 o 
   8  -3   4       53.48       51.41      6.12 o 
   9  -3   4        2.02        3.02      3.75 o 
  10  -3   4       15.64       17.59      3.49 o 
 -10  -2   4        6.54        4.62      3.63 o 
  -9  -2   4        2.63        2.01      3.16 o 
  -8  -2   4        8.19        4.35      3.70 o 
  -7  -2   4       62.86       67.03      4.98 o 
  -6  -2   4       14.23       13.82      3.33 o 
  -5  -2   4      320.32      322.03      8.38 o 
  -4  -2   4       20.40       13.14      2.16 o 
  -3  -2   4       59.39       78.02      2.07 o 
  -2  -2   4     2701.39     2758.49     41.59 o 
  -1  -2   4      254.77      182.77      2.29 o 
   0  -2   4     1537.63     1346.90     13.83 o 
   1  -2   4     3147.20     3020.45     32.03 o 
   2  -2   4     1099.68     1109.52     12.93 o 
   3  -2   4      621.75      627.59      9.77 o 
   4  -2   4        0.55        2.62      1.42 o 
   5  -2   4        1.52        1.34      1.46 o 
   6  -2   4       46.36       55.60      4.26 o 
   7  -2   4       15.89       18.66      2.77 o 
   8  -2   4       91.97       94.04      8.92 o 
   9  -2   4        1.07      496.23    293.49 o 
  10  -2   4       15.86       15.41      3.96 o 
 -10  -1   4        6.58       10.50      3.71 o 
  -9  -1   4        8.17       14.32      5.35 o 
  -8  -1   4        2.42        3.06      5.13 o 
  -7  -1   4      152.32      186.76      9.27 o 
  -6  -1   4        8.92       24.65      3.43 o 
  -5  -1   4      382.76      385.96     12.26 o 
  -4  -1   4       68.70      111.20      3.98 o 
  -3  -1   4        4.30        9.79      2.54 o 
  -2  -1   4       60.24       61.59      0.94 o 
  -1  -1   4     4355.91     4169.67     63.55 o 
   0  -1   4      823.06      822.06      7.16 o 
   1  -1   4     6321.81     5865.10     38.48 o 
   2  -1   4     3425.50     3658.41     31.68 o 
   3  -1   4     2829.82     2668.74     32.95 o 
   4  -1   4     1651.84     2003.39     18.35 o 
   5  -1   4      366.09      428.44     11.55 o 
   6  -1   4      546.90      631.04     10.78 o 
   7  -1   4       89.26       88.38     11.38 o 
   8  -1   4       17.52       22.59      4.70 o 
   9  -1   4        0.35        0.60      2.89 o 
  -9   0   4       50.69       54.95      4.76 o 
  -8   0   4       47.84       63.55     10.83 o 
  -7   0   4        1.68        5.36      4.10 o 
  -6   0   4        1.50        2.39      3.38 o 
  -5   0   4      261.42      338.44     11.28 o 
  -4   0   4      364.91      393.32     15.28 o 
  -3   0   4     1507.99     1373.65     18.93 o 
  -2   0   4      987.27      794.81      7.65 o 
  -1   0   4    16915.83    14756.83    122.17 o 
   0   0   4    36063.55    30808.04    125.44 o 
   1   0   4    14429.73    12400.83     64.40 o 
   2   0   4     3694.59     3309.03     35.96 o 
   3   0   4     3017.22     2759.03     37.43 o 
   4   0   4        2.32        1.93      1.05 o 
   5   0   4      103.71      121.44      3.70 o 
   6   0   4      152.60      143.05      3.55 o 
   7   0   4       19.40       12.20      3.85 o 
   8   0   4       11.33       17.69      4.16 o 
   9   0   4       20.79       12.99      3.43 o 
  -9   1   4       10.93        8.95      3.39 o 
  -8   1   4       54.39       64.59      7.67 o 
  -7   1   4      374.01      470.54     35.56 o 
  -6   1   4        2.26        0.63      3.50 o 
  -5   1   4     1241.37     1297.35     35.80 o 
  -4   1   4      265.52      278.54      8.54 o 
  -3   1   4     1284.39     1187.29     14.12 o 
  -2   1   4     2370.19     2288.66     20.36 o 
  -1   1   4     4197.37     4004.21     32.85 o 
   0   1   4     4513.69     3739.45     49.83 o 
   1   1   4     4853.40     4855.33     15.28 o 
   2   1   4     8241.57     7524.33    106.33 o 
   3   1   4      528.86      524.20      5.87 o 
   4   1   4      134.98      129.37      3.72 o 
   5   1   4       53.18       47.12      2.31 o 
   6   1   4      105.47      122.60      5.29 o 
   7   1   4      110.11      115.07     12.92 o 
   8   1   4        1.79       -3.89      4.05 o 
  -9   2   4       10.40       13.99      4.47 o 
  -8   2   4       49.00       51.55      5.61 o 
  -7   2   4       93.47       69.48      5.92 o 
  -6   2   4       36.76       29.78      5.08 o 
  -5   2   4      167.64      131.00     12.26 o 
  -4   2   4      452.50      457.11     15.21 o 
  -3   2   4      275.05      327.22      5.04 o 
  -2   2   4       29.22       16.81      0.70 o 
  -1   2   4     3707.56     3666.41     29.80 o 
   0   2   4      112.87      114.88      1.33 o 
   1   2   4     1503.92     1205.79     15.50 o 
   2   2   4     5185.43     4813.48     44.84 o 
   3   2   4        3.53       10.48      0.51 o 
   4   2   4      157.66      185.47      6.35 o 
   5   2   4      500.51      478.30     17.14 o 
   6   2   4      162.70      178.96      4.21 o 
   7   2   4       58.56       79.02     10.66 o 
   8   2   4       62.58       44.57      4.11 o 
  -9   3   4        4.28       -2.94      4.23 o 
  -8   3   4        3.11        4.30      4.95 o 
  -7   3   4        0.18        1.53      4.02 o 
  -6   3   4      330.78      364.21      6.36 o 
  -5   3   4     2228.32     2163.90     53.98 o 
  -4   3   4       63.76       61.02      5.56 o 
  -3   3   4      138.46      167.24      2.40 o 
  -2   3   4     5675.35     5627.26     87.47 o 
  -1   3   4      183.93      170.14      2.52 o 
   0   3   4      829.44      781.48      8.12 o 
   1   3   4     1525.03     1439.86     11.59 o 
   2   3   4     1433.88     1306.11     14.74 o 
   3   3   4     1574.37     1283.72     22.01 o 
   4   3   4        0.36        3.70      0.99 o 
   5   3   4        0.68        2.23      2.42 o 
   6   3   4        3.22        1.61      3.38 o 
   7   3   4      239.85      249.57      3.70 o 
   8   3   4       70.96       49.90      7.27 o 
   9   3   4       38.39       32.39      5.43 o 
  -9   4   4        3.15       -1.48      3.90 o 
  -8   4   4       24.49       23.91      4.86 o 
  -7   4   4       67.56       64.60      5.12 o 
  -6   4   4        0.73        1.14      4.60 o 
  -5   4   4     1259.46     1239.76     24.29 o 
  -4   4   4     1130.01     1005.08     49.99 o 
  -3   4   4       62.07       48.26      0.94 o 
  -2   4   4     4648.93     4294.10     61.62 o 
  -1   4   4       13.77       17.81      0.75 o 
   0   4   4     1338.00     1306.72     14.17 o 
   1   4   4        1.73        1.79      0.86 o 
   2   4   4     1949.00     1807.62     34.69 o 
   3   4   4      792.16      832.81     14.12 o 
   4   4   4        4.19        5.87      0.88 o 
   5   4   4      596.11      561.50     25.28 o 
   6   4   4      249.00      243.89      9.79 o 
   7   4   4       17.35       20.50      3.83 o 
   9   4   4        0.22       -2.20      4.88 o 
  -9   5   4        3.07        7.68      3.83 o 
  -8   5   4       24.21       25.43      4.48 o 
  -7   5   4       73.19       55.63      7.26 o 
  -6   5   4      113.82      106.27      7.03 o 
  -5   5   4       14.86       11.33      2.79 o 
  -4   5   4     2032.79     1895.27     58.13 o 
  -3   5   4       73.84       55.20      3.14 o 
  -2   5   4     3272.55     3691.30     60.27 o 
  -1   5   4     1201.99     1168.18     15.43 o 
   0   5   4       31.50       33.41      1.33 o 
   1   5   4     2829.93     2862.78     28.78 o 
   2   5   4      365.56      336.34      5.35 o 
   3   5   4      930.94      993.27     11.37 o 
   4   5   4      175.33      203.03      4.35 o 
   5   5   4        1.02        2.04      2.01 o 
   6   5   4       40.72       31.78      3.52 o 
   7   5   4      191.62      169.56     30.96 o 
   8   5   4       12.20       12.96      5.54 o 
   9   5   4        0.20        1.90      4.69 o 
  10   5   4        0.05       -3.45      3.45 o 
  -9   6   4       11.68       23.60     11.26 o 
  -8   6   4       59.87       46.18     13.57 o 
  -7   6   4      138.47      157.30     24.52 o 
  -6   6   4      112.37       85.71      6.30 o 
  -5   6   4      106.07      120.82      9.34 o 
  -4   6   4     1086.42     1027.83     18.65 o 
  -3   6   4      351.31      363.28      6.35 o 
  -2   6   4     2923.16     3031.68     55.59 o 
  -1   6   4     2102.55     2184.56     20.44 o 
   0   6   4      361.26      431.47      3.48 o 
   1   6   4      113.67      112.90      1.75 o 
   2   6   4      491.47      482.69      4.25 o 
   3   6   4        8.72        9.64      1.05 o 
   4   6   4       11.62       15.34      1.02 o 
   5   6   4      674.10      599.46     19.38 o 
   6   6   4        1.71       -0.29      3.38 o 
   7   6   4      395.79      275.48     53.19 o 
   8   6   4      121.00       82.69      6.44 o 
   9   6   4        0.97        2.31      4.57 o 
  10   6   4        1.43        0.30      3.08 o 
  -9   7   4        8.60        9.04      3.96 o 
  -8   7   4       25.49       19.76      7.99 o 
  -7   7   4      597.30      519.42    124.49 o 
  -6   7   4        0.64        0.88      2.81 o 
  -5   7   4      134.10      107.92      4.78 o 
  -4   7   4      294.38      268.63      3.96 o 
  -3   7   4      274.91      279.98      5.83 o 
  -2   7   4        8.82        7.90      1.00 o 
  -1   7   4     2339.78     2216.05     18.42 o 
   0   7   4        3.05        9.66      0.66 o 
   1   7   4      231.50      181.41      2.21 o 
   2   7   4        0.81        3.77      1.55 o 
   3   7   4        5.48        3.04      1.14 o 
   4   7   4      115.62      115.56      4.74 o 
   5   7   4      261.77      258.79      9.74 o 
   6   7   4        9.93        0.96      3.23 o 
   7   7   4       86.54       29.85      5.45 o 
   8   7   4        5.58        7.16      4.92 o 
   9   7   4        1.19        3.00      4.13 o 
  -8   8   4       35.65       34.72     15.94 o 
  -7   8   4       73.05       62.46     21.47 o 
  -6   8   4      286.24      339.59     13.34 o 
  -5   8   4        5.06        5.53      4.73 o 
  -4   8   4      161.04      157.79     12.74 o 
  -3   8   4       29.11       33.00      2.44 o 
  -2   8   4      500.80      500.71      6.35 o 
  -1   8   4      916.67      985.32      7.42 o 
   0   8   4     2361.20     2285.52     36.86 o 
   1   8   4     2028.12     2123.23     40.64 o 
   2   8   4      409.37      363.14      4.11 o 
   3   8   4      236.60      218.49      8.82 o 
   4   8   4       13.63        5.53      1.18 o 
   5   8   4      212.02      203.16      9.16 o 
   6   8   4       52.13       33.99      3.18 o 
   7   8   4        4.07        4.94      4.29 o 
   8   8   4        8.31        1.71      4.04 o 
   9   8   4       33.98        7.37      3.47 o 
  -8   9   4       48.24       58.56      4.36 o 
  -7   9   4       82.90       89.73     29.80 o 
  -6   9   4      384.23      423.94     10.16 o 
  -5   9   4      217.96      255.21     16.24 o 
  -4   9   4       52.44       74.18      3.65 o 
  -3   9   4     1135.02     1229.49      7.92 o 
  -2   9   4       80.72      100.65      5.83 o 
  -1   9   4      306.29      302.85      4.77 o 
   0   9   4      205.03      237.07      5.08 o 
   1   9   4     1132.00     1322.38      6.43 o 
   2   9   4      226.82      230.55      6.48 o 
   3   9   4      245.70      226.22      4.67 o 
   4   9   4       76.31       77.85      7.43 o 
   5   9   4      156.85      134.62      5.39 o 
   6   9   4       27.83       15.56      4.69 o 
  -8  10   4        9.57       11.98      3.76 o 
  -7  10   4        3.98        4.40      3.36 o 
  -6  10   4        8.41       10.32      4.09 o 
  -5  10   4        0.09       -2.99      4.05 o 
  -4  10   4      586.13      596.78      6.75 o 
  -3  10   4        1.60        6.02      2.61 o 
  -2  10   4       16.28       11.67      1.82 o 
  -1  10   4       55.55       60.25      2.12 o 
   0  10   4        2.55        4.18      1.27 o 
   1  10   4       94.36       94.75      2.86 o 
   2  10   4      624.27      620.37      6.40 o 
   3  10   4      169.96      197.79      5.50 o 
   4  10   4      464.37      428.96     51.12 o 
   5  10   4      397.22      408.37      6.65 o 
  -8  11   4        5.55        7.42      3.32 o 
  -7  11   4        5.53        1.08      3.19 o 
  -6  11   4       11.17        0.71      4.70 o 
  -5  11   4       94.90      102.51      5.00 o 
  -4  11   4       48.35       70.18      4.23 o 
  -3  11   4     1740.06     1771.66     79.51 o 
  -2  11   4       29.10       34.12      2.42 o 
  -1  11   4       20.13       17.71      2.04 o 
   0  11   4       10.91        8.41      3.25 o 
   1  11   4      330.05      406.17      6.89 o 
   2  11   4        3.50        0.65      4.20 o 
   3  11   4      320.88      298.25     17.87 o 
   4  11   4        9.77       11.88      3.01 o 
   5  11   4        1.35       -1.05      5.17 o 
  -7  12   4        8.22        8.08      3.62 o 
  -6  12   4      116.85      125.82     10.35 o 
  -5  12   4        8.40       14.49      4.47 o 
  -4  12   4      247.88      214.71      4.27 o 
  -3  12   4      627.45      671.96     31.88 o 
  -2  12   4      782.67      664.31     35.11 o 
  -1  12   4      599.49      605.85     22.07 o 
   0  12   4        6.45        9.49      3.58 o 
   1  12   4       76.99       62.56      3.64 o 
   2  12   4       56.55       59.36      4.86 o 
   3  12   4       11.03       29.11     10.77 o 
   4  12   4      455.63      436.77     50.74 o 
   5  12   4      140.74      111.41      5.85 o 
  -7  13   4        6.89       14.90      6.91 o 
  -6  13   4       24.87       22.51      3.38 o 
  -5  13   4      327.85      361.85      6.61 o 
  -4  13   4      308.90      311.60     12.99 o 
  -3  13   4       12.48        7.44      2.79 o 
  -2  13   4     3353.25     3223.10    285.01 o 
  -1  13   4      520.14      558.62     23.57 o 
   0  13   4        1.02       -0.34      4.08 o 
   1  13   4       30.77       27.41      4.08 o 
   2  13   4        0.21        3.00      7.31 o 
   3  13   4       31.78       50.63     12.67 o 
   4  13   4       78.58       68.51     10.05 o 
  -6  14   4       19.02       25.25      3.01 o 
  -5  14   4       35.61       29.34      3.60 o 
  -4  14   4       23.15       10.67      3.56 o 
  -3  14   4      497.25      367.53     42.54 o 
  -2  14   4      138.69      141.07      7.17 o 
  -1  14   4      229.16      248.01     24.54 o 
   0  14   4      280.01      324.96      6.64 o 
   1  14   4      120.19      138.53      4.58 o 
   2  14   4        4.33        1.94      4.22 o 
   3  14   4        2.89       97.93      6.28 o 
   4  14   4       77.66       77.32      4.04 o 
  -6  15   4        0.85       -0.53      2.42 o 
  -5  15   4      152.16      162.11     10.56 o 
  -4  15   4       51.69       57.16     29.08 o 
  -3  15   4        0.53        0.46      2.53 o 
  -2  15   4      101.06      103.30     17.38 o 
  -1  15   4        9.69       17.78      4.58 o 
   0  15   4      644.99      694.09      6.69 o 
   1  15   4       78.08      129.19     30.05 o 
   2  15   4       51.04       75.22     17.91 o 
   3  15   4        7.74       65.70      6.33 o 
   4  15   4       27.80       14.94      4.90 o 
  -5  16   4        0.95        5.04      2.50 o 
  -4  16   4      194.52      142.84     30.82 o 
  -3  16   4       47.04       25.78     15.94 o 
  -2  16   4       68.21       65.11     22.00 o 
  -1  16   4      169.31      200.97     10.40 o 
   0  16   4       37.87       88.22     27.22 o 
   1  16   4        3.35       10.56      7.47 o 
   2  16   4      591.29      822.16    107.08 o 
   3  16   4        1.62       -1.45      4.25 o 
   4  16   4       16.14       10.73      4.71 o 
  -4  17   4       10.22       10.30      5.92 o 
  -3  17   4       51.84       45.42     27.59 o 
  -2  17   4       37.96       31.76     12.29 o 
  -1  17   4      110.02      124.09     10.93 o 
   0  17   4        5.67       12.67      7.17 o 
   1  17   4       50.33       52.12      7.70 o 
   2  17   4       80.26       90.10     13.19 o 
   3  17   4       91.54      138.85     45.37 o 
   4  17   4        4.69       72.26      5.94 o 
  -4  18   4       27.01       34.22      4.63 o 
  -3  18   4       32.06       18.86     13.07 o 
  -2  18   4        1.57        5.04      5.72 o 
  -1  18   4       17.61       14.35      3.84 o 
   0  18   4       47.55       65.03      8.39 o 
   1  18   4       19.32       23.23      4.42 o 
   2  18   4        0.39        1.61      4.24 o 
   3  18   4       44.29       40.23      5.61 o 
  -2  19   4        2.75        3.73      2.56 o 
  -1  19   4       30.83       37.08      3.70 o 
   0  19   4        6.14        2.94      4.73 o 
   1  19   4        6.99      552.16    282.58 o 
   2  19   4       32.96       32.07      8.77 o 
  -1  20   4        1.41        0.01      2.38 o 
   0  20   4      105.54      105.86      8.45 o 
  -3 -19   5        0.58        0.84      3.40 o 
  -2 -19   5        5.79        2.96      4.09 o 
  -1 -19   5       56.41       54.99      4.68 o 
   0 -19   5       37.47       40.09      7.43 o 
   1 -19   5       24.14       17.67      2.11 o 
   2 -19   5       30.50       16.27      5.72 o 
  -4 -18   5       12.00        6.18      3.42 o 
  -3 -18   5       80.77       67.85      5.02 o 
  -2 -18   5        1.00        4.46      4.49 o 
  -1 -18   5       19.41        9.73      2.29 o 
   0 -18   5      115.08      101.75      3.62 o 
   1 -18   5       29.50       25.65      2.59 o 
   2 -18   5       31.21       22.75      5.54 o 
   3 -18   5       26.63       36.66      3.23 o 
  -4 -17   5        0.34       -1.76      4.12 o 
  -3 -17   5        1.03        4.83      4.71 o 
  -2 -17   5      205.54      176.46     28.29 o 
  -1 -17   5       54.76       50.30      6.75 o 
   0 -17   5      141.39      122.06      5.75 o 
   1 -17   5       10.66      454.41      4.71 o 
   2 -17   5       20.95       19.10      3.10 o 
   3 -17   5       17.13       15.02      5.56 o 
   4 -17   5        3.00        3.59      2.51 o 
  -4 -16   5        5.18       -0.94      4.33 o 
  -3 -16   5       39.26       34.11      5.37 o 
  -2 -16   5       26.89       30.21      5.22 o 
  -1 -16   5      214.98      220.96     10.50 o 
   0 -16   5      187.16      177.66      5.24 o 
   1 -16   5      106.40      105.49      7.26 o 
   2 -16   5        1.77        1.14      3.20 o 
   3 -16   5      117.65       74.55     12.96 o 
   4 -16   5        0.21        0.56      3.69 o 
   5 -16   5       31.45       29.04      5.12 o 
  -4 -15   5        0.23        2.84      4.42 o 
  -3 -15   5      104.88       93.46     14.74 o 
  -2 -15   5       31.94       27.28      3.06 o 
  -1 -15   5      418.52      450.59     18.79 o 
   0 -15   5      984.61      991.84     25.29 o 
   1 -15   5       36.27       38.39      5.18 o 
   2 -15   5        2.36        4.40      2.73 o 
   3 -15   5       31.73       38.10      4.64 o 
   4 -15   5       16.02       19.64      3.40 o 
   5 -15   5        1.30       -0.40      3.08 o 
   6 -15   5       29.78       30.99      2.68 o 
  -4 -14   5       20.67       61.68      5.47 o 
  -3 -14   5        4.49        2.36      3.66 o 
  -2 -14   5        8.81       68.06     40.85 o 
  -1 -14   5       16.06       19.78      3.19 o 
   0 -14   5      365.22      389.83     15.77 o 
   1 -14   5       55.16       41.91      7.62 o 
   2 -14   5       76.69       45.49      6.59 o 
   3 -14   5       49.25       65.02      3.89 o 
   4 -14   5       12.32       16.89      4.33 o 
   5 -14   5        1.83        4.01      3.42 o 
   6 -14   5        1.77        2.53      3.05 o 
  -4 -13   5      110.62       86.97     13.87 o 
  -3 -13   5        2.04        2.36      3.22 o 
  -2 -13   5      135.65      141.45      4.33 o 
  -1 -13   5       14.55       15.26      3.12 o 
   0 -13   5       74.41       83.17      7.62 o 
   1 -13   5        2.34       -1.00      2.88 o 
   2 -13   5      295.02      300.24      4.52 o 
   3 -13   5       26.39       22.39      6.07 o 
   4 -13   5      153.47      178.95     13.31 o 
   5 -13   5       77.54       76.79      4.03 o 
   6 -13   5       63.21       63.36      4.35 o 
   7 -13   5        0.28        0.94      2.77 o 
  -5 -12   5       43.11       32.89      3.16 o 
  -4 -12   5      260.70      194.27     33.65 o 
  -3 -12   5      146.50      113.15      4.85 o 
  -2 -12   5      330.79      343.62      4.48 o 
  -1 -12   5       15.46       10.91      3.56 o 
   0 -12   5      313.87      276.11      4.73 o 
   1 -12   5     1507.87     1671.05     12.60 o 
   2 -12   5      609.64      574.54     37.29 o 
   3 -12   5      774.38      845.87     62.57 o 
   4 -12   5       40.84       59.51      3.78 o 
   5 -12   5       13.17        9.27      4.28 o 
   6 -12   5       25.64       25.85      5.16 o 
   7 -12   5       17.09       17.21      3.16 o 
  -6 -11   5       38.08       22.55      3.07 o 
  -5 -11   5       52.71       49.23      3.38 o 
  -4 -11   5      101.56       92.47     21.64 o 
  -3 -11   5       51.16       58.53      3.41 o 
  -2 -11   5       31.48       33.83      3.30 o 
  -1 -11   5        8.42        4.35      3.17 o 
   0 -11   5      142.65      140.46      4.04 o 
   1 -11   5       22.52       24.13      3.08 o 
   2 -11   5      295.04      278.46     11.00 o 
   3 -11   5      229.17      270.15     32.55 o 
   4 -11   5     1356.44     1541.91    187.08 o 
   5 -11   5        7.12       25.65      3.81 o 
   6 -11   5        1.80        0.33      3.76 o 
   7 -11   5        6.95        3.89      3.30 o 
   8 -11   5        1.30        0.92      2.57 o 
  -6 -10   5        6.52        4.23      3.09 o 
  -5 -10   5        9.00        6.85      3.24 o 
  -4 -10   5       51.14       50.80      8.80 o 
  -3 -10   5       13.35       19.33      2.42 o 
  -2 -10   5     1061.54     1039.12     11.94 o 
  -1 -10   5        5.14        4.41      2.34 o 
   0 -10   5      126.46      101.17      2.25 o 
   1 -10   5      934.53     1117.45     50.42 o 
   2 -10   5      170.09      192.18     18.84 o 
   3 -10   5       78.14       72.97     10.50 o 
   4 -10   5      348.09      366.39     79.98 o 
   5 -10   5       27.83       28.71      4.19 o 
   6 -10   5        5.11        7.91      4.98 o 
   7 -10   5       22.13       21.20      3.53 o 
   8 -10   5        4.42        4.53      2.81 o 
  -7  -9   5        4.44        3.80      3.00 o 
  -6  -9   5        0.02        1.78      3.55 o 
  -5  -9   5       15.04        7.42      3.61 o 
  -4  -9   5      232.56      229.99     50.33 o 
  -3  -9   5       14.66       18.05      2.74 o 
  -2  -9   5       18.48      238.34    127.96 o 
  -1  -9   5      678.84      589.77     28.40 o 
   0  -9   5       62.74       64.46      1.70 o 
   1  -9   5       51.01       60.88      2.47 o 
   2  -9   5     1440.88     1433.95     24.96 o 
   3  -9   5       50.65       57.25      6.24 o 
   4  -9   5      279.09      277.07     12.90 o 
   5  -9   5        8.19       22.32      3.81 o 
   6  -9   5      284.80      320.10     19.98 o 
   7  -9   5       22.03       23.18      3.65 o 
   8  -9   5       11.14       17.39      3.07 o 
  -7  -8   5       13.77       13.66      3.65 o 
  -6  -8   5        2.23        6.55      3.72 o 
  -5  -8   5        0.81        2.26      3.61 o 
  -4  -8   5      261.30      203.40     18.91 o 
  -3  -8   5      175.30      135.90      6.86 o 
  -2  -8   5      858.90      839.93     34.33 o 
  -1  -8   5     1360.65     1274.71      9.26 o 
   0  -8   5     4275.20     4749.01     61.11 o 
   1  -8   5     1433.22     1482.66     44.55 o 
   2  -8   5      357.60      377.54     12.87 o 
   3  -8   5       83.35       80.35      5.96 o 
   4  -8   5       75.57       95.51      3.01 o 
   5  -8   5        8.52       18.40     17.06 o 
   6  -8   5      100.52      119.57      8.32 o 
   7  -8   5      281.80      295.30      4.39 o 
   8  -8   5       31.87       33.09      4.94 o 
   9  -8   5        4.50        4.66      3.51 o 
  -8  -7   5        0.81        3.21      3.30 o 
  -7  -7   5      218.30      186.50     48.71 o 
  -6  -7   5       69.04       56.19     21.68 o 
  -5  -7   5       60.21       53.00     10.61 o 
  -4  -7   5        2.78        1.61      1.35 o 
  -3  -7   5      459.28      460.03     13.76 o 
  -2  -7   5       15.04       17.32      1.79 o 
  -1  -7   5        1.16        2.40      0.63 o 
   0  -7   5       15.20        3.27      1.58 o 
   1  -7   5      239.65      203.73      5.67 o 
   2  -7   5      236.52      211.06      5.58 o 
   3  -7   5        9.95       19.84      2.22 o 
   4  -7   5        2.69        0.71      1.68 o 
   5  -7   5        0.19        1.17      2.81 o 
   6  -7   5       87.12      100.51      6.28 o 
   7  -7   5       52.67       46.64      3.83 o 
   8  -7   5      262.27      288.53     22.49 o 
   9  -7   5        2.14        2.91      2.16 o 
  -9  -6   5        5.02        5.99      5.32 o 
  -8  -6   5       36.10       44.31      4.00 o 
  -7  -6   5       92.49       97.10     20.79 o 
  -6  -6   5       54.72       77.05     18.24 o 
  -5  -6   5       49.05       31.71      5.95 o 
  -4  -6   5      436.42      433.77     17.06 o 
  -3  -6   5      425.26      408.21      7.90 o 
  -2  -6   5     1388.42     1630.59     45.98 o 
  -1  -6   5      115.65      107.50      3.76 o 
   0  -6   5        2.89       13.53      0.85 o 
   1  -6   5        6.43       13.20      1.68 o 
   2  -6   5     1013.13     1007.13     29.09 o 
   3  -6   5        5.97       11.62      0.88 o 
   4  -6   5       16.72       15.02      1.69 o 
   5  -6   5      170.95      163.50      6.79 o 
   6  -6   5        1.57        2.35      2.55 o 
   7  -6   5       54.86       43.29      7.70 o 
   8  -6   5      214.58      210.52     28.40 o 
   9  -6   5       32.71       25.36      7.68 o 
  -9  -5   5        1.56        2.39      3.32 o 
  -8  -5   5        5.16        3.30      3.07 o 
  -7  -5   5        1.02        1.27      3.29 o 
  -6  -5   5        6.38        5.60      3.10 o 
  -5  -5   5      366.26      326.17     32.70 o 
  -4  -5   5      233.58      266.42     12.06 o 
  -3  -5   5       26.21       30.41      2.71 o 
  -2  -5   5      270.82      277.97      5.10 o 
  -1  -5   5      152.00      170.36      5.74 o 
   0  -5   5     3797.60     3571.69     25.70 o 
   1  -5   5      159.55      211.87      2.65 o 
   2  -5   5      839.71      865.43     18.70 o 
   3  -5   5      286.55      295.71      8.11 o 
   4  -5   5        0.24        3.25      2.14 o 
   5  -5   5       18.97       26.29      2.60 o 
   6  -5   5       50.34       63.97      6.85 o 
   7  -5   5       68.00       64.10      4.34 o 
   8  -5   5       15.51       16.57      3.08 o 
   9  -5   5       15.43       41.74     23.43 o 
  -9  -4   5        4.76        6.98      2.81 o 
  -8  -4   5       16.42       25.73      5.77 o 
  -7  -4   5        7.75       16.83      3.51 o 
  -6  -4   5       39.64       42.66      4.65 o 
  -5  -4   5      226.23      189.68     15.98 o 
  -4  -4   5      133.56      150.92      2.40 o 
  -3  -4   5      394.05      344.93      6.07 o 
  -2  -4   5       37.42       15.71      1.36 o 
  -1  -4   5       33.68       44.93      3.73 o 
   0  -4   5      423.35      359.78      4.34 o 
   1  -4   5     1452.36     1423.29     16.29 o 
   2  -4   5       20.26       13.95      0.80 o 
   3  -4   5       21.27       43.84      4.22 o 
   4  -4   5     1625.56     1701.80     31.88 o 
   5  -4   5      425.45      428.50     13.05 o 
   6  -4   5        4.89        5.31      2.52 o 
   7  -4   5       61.44       63.84      5.18 o 
   8  -4   5       63.17       47.13      3.55 o 
   9  -4   5       54.52       46.49      3.11 o 
  -9  -3   5        1.48        5.16      4.17 o 
  -8  -3   5       11.44       13.54      3.74 o 
  -7  -3   5        0.48       -0.20      3.59 o 
  -6  -3   5      322.65      357.63     18.73 o 
  -5  -3   5      261.80      295.04      6.99 o 
  -4  -3   5       17.51       20.34      2.72 o 
  -3  -3   5       86.31      112.30      2.19 o 
  -2  -3   5      197.08      182.18      3.99 o 
  -1  -3   5      261.76     1834.14     12.72 o 
   0  -3   5      815.10      805.50      5.74 o 
   1  -3   5       59.06       27.94      0.90 o 
   2  -3   5      863.27      788.70     14.95 o 
   3  -3   5       55.31       47.81      1.65 o 
   4  -3   5       22.32       19.36      1.29 o 
   5  -3   5      208.10      258.98      5.91 o 
   6  -3   5       25.79       31.70      2.45 o 
   7  -3   5       13.91       11.98      3.26 o 
   8  -3   5        0.08       -3.15      4.70 o 
   9  -3   5        0.13        1.00      3.61 o 
  10  -3   5        3.32        0.36      3.33 o 
  -9  -2   5        0.04        1.91      3.05 o 
  -8  -2   5       13.95       22.11      5.23 o 
  -7  -2   5       30.30       32.34      4.77 o 
  -6  -2   5       83.39       78.48      5.15 o 
  -5  -2   5       38.12       42.49      6.69 o 
  -4  -2   5      332.18      314.07     12.31 o 
  -3  -2   5     1528.73     1399.27     27.39 o 
  -2  -2   5      243.21      271.07      4.75 o 
  -1  -2   5     2206.46     2099.40     35.08 o 
   0  -2   5     2801.39     2575.01     24.26 o 
   1  -2   5     2231.05     1889.89     24.28 o 
   2  -2   5     2113.17     2365.95     34.18 o 
   3  -2   5     1274.02     1336.73     16.16 o 
   4  -2   5      617.76      648.16      7.41 o 
   5  -2   5      120.32      131.79      4.94 o 
   6  -2   5       80.73       73.70      3.61 o 
   7  -2   5      187.28      205.16     22.18 o 
   8  -2   5        3.29       12.31      7.88 o 
   9  -2   5       28.85       30.05      3.26 o 
  10  -2   5        0.96        0.31      3.68 o 
  -9  -1   5        5.71        7.57      3.16 o 
  -8  -1   5       44.68       44.28      7.45 o 
  -7  -1   5       83.70       75.44     10.26 o 
  -6  -1   5      120.33      115.79      3.72 o 
  -5  -1   5      427.17      384.29      4.33 o 
  -4  -1   5      335.70      334.69      9.78 o 
  -3  -1   5        6.26        6.91      1.92 o 
  -2  -1   5       89.05      101.50      0.97 o 
  -1  -1   5      341.76      293.18      5.85 o 
   0  -1   5     6783.00     6275.73     40.39 o 
   1  -1   5     1827.30     1640.84     20.30 o 
   2  -1   5     1810.16     1782.12     16.60 o 
   3  -1   5     1199.92     1098.78     15.29 o 
   4  -1   5      472.11      485.01      9.34 o 
   5  -1   5      106.25      105.60      3.92 o 
   6  -1   5      351.65      415.22      6.73 o 
   7  -1   5        9.22      187.78     99.04 o 
   8  -1   5       48.31       59.27     11.71 o 
   9  -1   5        0.04       -3.01      3.01 o 
  10  -1   5       11.53       12.34      4.07 o 
  -9   0   5       11.40       15.18      3.15 o 
  -8   0   5       28.54       35.66      3.99 o 
  -7   0   5        7.22        8.70      4.98 o 
  -6   0   5       36.50       38.77      3.58 o 
  -5   0   5        1.27        4.58      2.99 o 
  -4   0   5      349.63      324.03     10.69 o 
  -3   0   5     1561.36     1668.22     15.23 o 
  -2   0   5        5.68        3.35      1.32 o 
  -1   0   5    10562.94     9798.23    143.64 o 
   0   0   5       15.93       14.42      1.11 o 
   1   0   5     4457.35     4665.38     38.09 o 
   2   0   5     2078.98     1949.78     24.20 o 
   3   0   5      143.71      194.05      4.09 o 
   4   0   5        0.30        1.50      1.24 o 
   5   0   5        4.02        7.17      1.21 o 
   6   0   5      164.83      162.75      3.40 o 
   7   0   5      100.45      105.61     12.25 o 
   8   0   5       14.25        8.25      3.50 o 
   9   0   5        0.36        2.12      2.95 o 
  10   0   5        0.12        2.18      4.03 o 
  -9   1   5       20.51       27.89      3.79 o 
  -8   1   5        3.70        7.42      3.90 o 
  -7   1   5      208.16      215.22     14.34 o 
  -6   1   5        8.71       13.30      3.66 o 
  -5   1   5      230.47      236.69      3.47 o 
  -4   1   5      654.77      700.50     21.44 o 
  -3   1   5     2334.24     2310.27     36.04 o 
  -2   1   5     4756.28     4798.81     46.88 o 
  -1   1   5     1824.93     1819.92     21.46 o 
   0   1   5      292.40      259.66      3.70 o 
   1   1   5       61.73       60.69      2.50 o 
   2   1   5       28.75        8.05      0.84 o 
   3   1   5      853.88      779.72      8.14 o 
   4   1   5     1359.87     1534.31     15.12 o 
   5   1   5      267.27      271.59      3.99 o 
   6   1   5      156.10      164.66     15.89 o 
   7   1   5       23.13       28.59      4.66 o 
   8   1   5       73.78       84.99      4.63 o 
   9   1   5        1.29        0.77      2.75 o 
  10   1   5        9.45       15.51      4.19 o 
  -9   2   5       11.25       11.03      3.20 o 
  -8   2   5       12.70       20.82      3.82 o 
  -7   2   5       29.13       40.46     10.70 o 
  -6   2   5        0.47       -3.67      3.67 o 
  -5   2   5        8.48      282.33    146.64 o 
  -4   2   5      447.61      407.33     11.10 o 
  -3   2   5      188.35      206.21      2.29 o 
  -2   2   5      613.77      546.12      5.53 o 
  -1   2   5     1451.06     1150.11     10.06 o 
   0   2   5     2040.58     1849.47     25.69 o 
   1   2   5     5334.27     4681.23     40.21 o 
   2   2   5      193.82      218.59      4.33 o 
   3   2   5     2855.94     2552.38     38.28 o 
   4   2   5      437.41      403.68      7.93 o 
   5   2   5      461.14      419.05     18.82 o 
   6   2   5       13.62       19.17      3.47 o 
   7   2   5       10.48        7.80      3.27 o 
   8   2   5        2.69        0.65      7.90 o 
   9   2   5       13.16        8.02      3.11 o 
  10   2   5       16.77       23.39      4.17 o 
  -9   3   5        0.23        6.05      4.43 o 
  -8   3   5        0.04       -2.02      4.83 o 
  -7   3   5        1.49        5.28      5.02 o 
  -6   3   5        0.25       -0.49      9.56 o 
  -5   3   5       90.07       96.39      4.84 o 
  -4   3   5      134.57      151.89      7.31 o 
  -3   3   5      480.14      508.60      6.64 o 
  -2   3   5       31.19       27.79      1.18 o 
  -1   3   5        4.98        3.62      0.65 o 
   0   3   5      556.49      506.83      3.43 o 
   1   3   5      991.88     1074.65     15.66 o 
   2   3   5       97.21       62.25      1.26 o 
   3   3   5       19.59       19.20      1.30 o 
   4   3   5      347.54      400.74     10.37 o 
   5   3   5      335.45      341.13     13.25 o 
   6   3   5      135.30      160.41     10.38 o 
   7   3   5       17.37       19.17      3.32 o 
   8   3   5       80.89       72.34      3.46 o 
   9   3   5       21.24       17.42      5.41 o 
  10   3   5       17.77       20.00      4.17 o 
  -9   4   5        1.62        1.66      4.11 o 
  -8   4   5       50.71       52.26      4.97 o 
  -7   4   5        1.14        0.89      4.79 o 
  -6   4   5      391.12      384.30      6.15 o 
  -5   4   5      960.23      849.39     32.14 o 
  -4   4   5      415.35      476.90     20.84 o 
  -3   4   5      235.74      209.28      3.00 o 
  -2   4   5     1798.01     1643.10     27.78 o 
  -1   4   5     1237.36     1174.11     15.51 o 
   0   4   5      652.75      570.03      9.90 o 
   1   4   5        5.73        7.14      1.04 o 
   2   4   5     1091.58     1099.64     15.11 o 
   3   4   5     2791.00     2702.24     54.35 o 
   4   4   5       74.99      107.60      3.37 o 
   5   4   5     1054.98     1075.79     56.12 o 
   6   4   5      147.45      162.30      4.00 o 
   7   4   5       37.14       34.33      3.92 o 
   8   4   5        1.81        2.71      2.90 o 
   9   4   5        0.15        1.64      4.86 o 
  10   4   5        0.54       -2.67      3.72 o 
  -9   5   5       59.93       57.50      4.13 o 
  -8   5   5       11.31        6.01      4.38 o 
  -7   5   5       50.88       27.28      4.77 o 
  -6   5   5        6.57       14.46      4.05 o 
  -5   5   5      224.82      240.50     12.59 o 
  -4   5   5       22.25       37.63      1.73 o 
  -3   5   5      302.07      314.17      7.33 o 
  -2   5   5     1740.20     1950.16     31.58 o 
  -1   5   5        0.88        3.29      1.05 o 
   0   5   5     2495.33     2363.09     29.88 o 
   1   5   5      307.28      318.14      5.12 o 
   2   5   5      104.85       80.01      2.64 o 
   3   5   5      609.02      679.10     11.05 o 
   4   5   5        5.05        5.49      0.94 o 
   5   5   5       39.05       24.12      2.22 o 
   6   5   5      969.98      946.06     23.49 o 
   7   5   5        6.57        0.90      3.79 o 
   8   5   5        1.04        1.08      2.80 o 
   9   5   5       20.72       21.84      5.03 o 
  10   5   5        6.44        3.19      3.43 o 
  -9   6   5      107.15       99.38      3.84 o 
  -8   6   5      160.53      162.96      5.27 o 
  -7   6   5        3.85       -2.25      4.34 o 
  -6   6   5      234.06      186.39      5.29 o 
  -5   6   5      266.11      194.79     26.34 o 
  -4   6   5      835.96      871.00     30.26 o 
  -3   6   5      110.51      173.93      6.87 o 
  -2   6   5      186.86      262.99      3.97 o 
  -1   6   5        6.51        9.77      1.18 o 
   0   6   5      268.91      198.98      3.21 o 
   1   6   5      584.00      627.68     20.10 o 
   2   6   5      164.29      178.27      3.71 o 
   3   6   5      502.54      460.27      7.28 o 
   4   6   5      505.06      568.55      8.67 o 
   5   6   5        4.50        2.15      2.33 o 
   6   6   5      151.76      152.59      8.65 o 
   7   6   5      221.07      172.44     19.32 o 
   8   6   5        0.53        6.08      5.73 o 
   9   6   5        6.25        2.69      4.36 o 
  10   6   5        2.60        2.12      3.00 o 
  -9   7   5        9.27       40.60      4.05 o 
  -8   7   5      225.94      228.79     34.24 o 
  -7   7   5        0.74        0.40      3.23 o 
  -6   7   5       51.67       38.23      7.28 o 
  -5   7   5      419.29      452.61      6.68 o 
  -4   7   5       15.94       10.26      2.09 o 
  -3   7   5      130.04      150.53      3.00 o 
  -2   7   5      507.58      482.96      6.30 o 
  -1   7   5     2188.94     2294.00     20.26 o 
   0   7   5       52.83       70.73      1.06 o 
   1   7   5       43.83       46.84      1.66 o 
   2   7   5       61.69       61.60      3.64 o 
   3   7   5     1044.32     1110.00     26.43 o 
   4   7   5       33.70       35.29      2.91 o 
   5   7   5       45.28       37.40      2.92 o 
   6   7   5     1039.43      902.10     64.33 o 
   7   7   5       28.43       21.21      3.57 o 
   8   7   5        1.43        3.44      4.95 o 
   9   7   5        1.43       -1.86      4.11 o 
  -8   8   5        1.88        2.57      2.40 o 
  -7   8   5       48.17       38.11     14.40 o 
  -6   8   5       28.51       26.79      4.05 o 
  -5   8   5        0.60        2.87      2.53 o 
  -4   8   5      276.39      238.31     13.14 o 
  -3   8   5       77.04       50.84      2.43 o 
  -2   8   5      296.82      320.23      7.67 o 
  -1   8   5      383.06      364.01      7.38 o 
   0   8   5     6797.56     7310.29    123.50 o 
   1   8   5      460.32      477.99     10.03 o 
   2   8   5      412.80      417.66     18.29 o 
   3   8   5      919.62      857.19     39.85 o 
   4   8   5        9.83       13.24      1.50 o 
   5   8   5        0.88        2.83      2.77 o 
   6   8   5       27.35       20.55      8.30 o 
   7   8   5      165.81      104.78      7.23 o 
   8   8   5       47.41       20.62      4.62 o 
   9   8   5       24.30        7.23      3.79 o 
  -8   9   5        0.34        0.07      3.94 o 
  -7   9   5       10.56       24.31      9.87 o 
  -6   9   5       67.86       53.21      8.50 o 
  -5   9   5     1616.06     1743.51     11.33 o 
  -4   9   5      689.53      664.09     31.24 o 
  -3   9   5      321.25      355.19     18.94 o 
  -2   9   5     1450.88     1434.86     22.07 o 
  -1   9   5      404.79      381.55      6.68 o 
   0   9   5        0.19       -1.64      2.75 o 
   1   9   5      105.26       79.47      1.90 o 
   2   9   5       51.00       57.33      3.14 o 
   3   9   5      239.43      278.28     13.52 o 
   4   9   5      476.01      486.40     43.02 o 
   5   9   5        1.92        1.36      5.34 o 
   6   9   5      101.44       83.22      5.57 o 
  -8  10   5       47.23       55.44      3.77 o 
  -7  10   5       30.71       26.32     10.21 o 
  -6  10   5       13.25        6.09      3.94 o 
  -5  10   5      669.79      689.85     13.54 o 
  -4  10   5     1646.97     1534.55     38.62 o 
  -3  10   5      170.85      170.03      3.58 o 
  -2  10   5        5.79       13.96      3.17 o 
  -1  10   5      184.37      194.42      5.03 o 
   0  10   5      194.02      177.45      3.16 o 
   1  10   5      214.74      188.05      2.84 o 
   2  10   5       56.39       64.65      4.76 o 
   3  10   5       94.83       83.51      3.95 o 
   4  10   5        0.37        2.55      2.93 o 
   5  10   5        6.92        4.41      5.50 o 
   6  10   5        0.18       -0.53      5.05 o 
  -7  11   5        4.03        6.75      2.89 o 
  -6  11   5       86.52       69.24      9.46 o 
  -5  11   5       41.00       60.75      5.07 o 
  -4  11   5     3214.46     3425.49     62.30 o 
  -3  11   5      348.31      391.46      5.07 o 
  -2  11   5      207.58      251.11     12.27 o 
  -1  11   5       11.01        8.84      2.03 o 
   0  11   5       34.26       33.46      3.38 o 
   1  11   5       28.82       20.05      3.42 o 
   2  11   5       24.30       18.27      4.31 o 
   3  11   5        0.10       -0.92      4.15 o 
   4  11   5       50.02       61.64     11.72 o 
   5  11   5       29.58       24.06      5.63 o 
   6  11   5        0.09        0.80      4.84 o 
  -7  12   5        2.93        4.54      3.25 o 
  -6  12   5       13.37       17.33      3.46 o 
  -5  12   5      115.51      120.70      5.35 o 
  -4  12   5      107.81       96.67      3.93 o 
  -3  12   5      469.73      493.78     25.90 o 
  -2  12   5      131.34      106.98      5.52 o 
  -1  12   5      613.18      668.70     23.64 o 
   0  12   5       63.79       63.90      3.80 o 
   1  12   5        1.45        6.40      4.89 o 
   2  12   5       36.24       40.28      4.81 o 
   3  12   5       98.56       93.88      5.34 o 
   4  12   5      517.42      536.77     60.80 o 
   5  12   5       43.28       41.65      5.82 o 
  -7  13   5       34.46       37.06      3.24 o 
  -6  13   5        6.87        5.60      3.09 o 
  -5  13   5       10.88       13.60      3.66 o 
  -4  13   5      324.82      354.19     20.29 o 
  -3  13   5       28.62       14.26      2.95 o 
  -2  13   5      384.72      329.26     24.16 o 
  -1  13   5       87.19       79.20      6.41 o 
   0  13   5        2.37       -2.62      4.07 o 
   1  13   5        4.41       11.18      4.01 o 
   2  13   5      212.89      239.95      9.23 o 
   3  13   5        1.08        1.06      4.53 o 
   4  13   5      156.83      114.54      5.43 o 
   5  13   5       23.72       20.45      5.66 o 
  -6  14   5      105.67       99.89      5.88 o 
  -5  14   5       13.55        8.50      3.26 o 
  -4  14   5       87.70       83.33     14.74 o 
  -3  14   5       25.31       28.93      5.51 o 
  -2  14   5       33.88       12.71      4.57 o 
  -1  14   5       87.27      116.20      9.77 o 
   0  14   5      396.53      411.76     27.15 o 
   1  14   5       55.95       60.48      4.58 o 
   2  14   5        0.36        0.01      4.28 o 
   3  14   5       35.68       38.72      7.43 o 
   4  14   5       12.92        3.17      4.73 o 
  -6  15   5        1.01        5.28      3.83 o 
  -5  15   5       20.01       29.43      3.36 o 
  -4  15   5       26.45       26.06      8.83 o 
  -3  15   5       27.53       30.42     12.63 o 
  -2  15   5       22.27       18.62      4.80 o 
  -1  15   5       56.00       52.53      7.58 o 
   0  15   5      812.47      881.03      9.91 o 
   1  15   5      229.17      252.88     14.37 o 
   2  15   5       15.58       23.39      7.37 o 
   4  15   5       22.07       12.30      4.82 o 
  -5  16   5        4.95        3.88      2.86 o 
  -4  16   5        0.52        0.32      2.55 o 
  -3  16   5       63.42       48.60     24.11 o 
  -2  16   5       49.06       51.09     10.78 o 
  -1  16   5      127.38      110.71     10.63 o 
   0  16   5       69.11       73.03      7.47 o 
   1  16   5      257.68      303.24     18.32 o 
   2  16   5      101.15      128.41      4.95 o 
   3  16   5      132.49      139.57      4.97 o 
   4  16   5        0.11       -3.52      3.52 o 
  -4  17   5        2.06       -3.05      5.10 o 
  -3  17   5       22.54       18.57     11.66 o 
  -2  17   5        1.35        5.06      6.29 o 
  -1  17   5        2.70        3.59      4.15 o 
   0  17   5       60.71       72.27      8.31 o 
   1  17   5       28.06       32.41      4.73 o 
   2  17   5      259.98      258.10     15.32 o 
   3  17   5       27.98       25.18      4.28 o 
   4  17   5       34.82       28.39      4.51 o 
  -3  18   5       38.98       42.57      5.25 o 
  -2  18   5        3.11        4.15      2.73 o 
  -1  18   5        7.74       10.46      3.87 o 
   0  18   5       53.57       75.34     12.10 o 
   1  18   5       34.04       43.38      4.75 o 
   2  18   5       62.44       62.98      4.37 o 
   3  18   5        1.18        1.05      4.72 o 
  -2  19   5       11.51        7.40      5.59 o 
  -1  19   5       16.90       20.61      4.56 o 
   0  19   5       10.97       13.36      3.76 o 
   1  19   5       23.98       29.84      3.94 o 
   2  19   5       11.56       11.40      3.61 o 
   0  20   5        0.07        1.26      4.58 o 
   1  20   5        3.35        6.20      4.39 o 
  -1 -19   6       43.35       38.55      4.41 o 
   0 -19   6       34.21       28.27      4.15 o 
   1 -19   6        1.66        4.46      1.95 o 
  -3 -18   6       62.42       43.99      4.58 o 
  -2 -18   6       26.88       13.82      4.15 o 
  -1 -18   6       39.52       28.27      5.34 o 
   0 -18   6       14.74       10.71      2.50 o 
   1 -18   6       74.11       87.01      3.48 o 
   2 -18   6        4.94        4.80      2.23 o 
   3 -18   6       28.25       32.75      3.12 o 
  -4 -17   6       63.70       20.13      4.28 o 
  -3 -17   6        9.26        6.64      2.07 o 
  -2 -17   6       48.98       40.50      2.73 o 
  -1 -17   6        2.12        1.64      2.74 o 
   0 -17   6        0.55        0.76      2.81 o 
   1 -17   6        0.55        0.81      2.83 o 
   2 -17   6       16.55       14.82      3.79 o 
   3 -17   6        3.83        3.47      2.10 o 
   4 -17   6       90.39      109.63      3.62 o 
  -4 -16   6        1.75        2.49      4.28 o 
  -3 -16   6        0.60        1.55      2.93 o 
  -2 -16   6        6.78       18.99     11.82 o 
  -1 -16   6        4.75        8.77      3.71 o 
   0 -16   6       16.80        6.40      3.93 o 
   1 -16   6      103.47      140.50      4.03 o 
   2 -16   6       14.68       15.76      5.99 o 
   3 -16   6       51.26       20.93      6.80 o 
   4 -16   6       21.52       22.49      6.07 o 
   5 -16   6        1.68        4.42      2.47 o 
  -4 -15   6       89.85       62.00      2.96 o 
  -3 -15   6        0.01        3.77      3.45 o 
  -2 -15   6      242.88      259.94      4.74 o 
  -1 -15   6       55.59       74.25      4.34 o 
   0 -15   6      433.73      415.09     10.24 o 
   1 -15   6        0.83        5.51      3.16 o 
   2 -15   6        0.70        2.65      3.11 o 
   3 -15   6       79.15       25.89     10.41 o 
   4 -15   6       18.96       18.64      4.00 o 
   5 -15   6        6.47       10.83      2.93 o 
   6 -15   6        0.15       16.06     13.77 o 
  -4 -14   6        8.30        4.85      3.74 o 
  -2 -14   6       26.85       37.66      4.16 o 
  -1 -14   6      528.46      539.88      4.81 o 
   0 -14   6      146.00      151.40     12.32 o 
   1 -14   6      339.06      345.33     12.26 o 
   2 -14   6      111.31       58.89      7.59 o 
   3 -14   6       77.08       85.10     12.71 o 
   4 -14   6       49.90       34.73      3.60 o 
   5 -14   6       51.36       58.83      3.40 o 
   6 -14   6        6.78        7.08      2.85 o 
  -5 -13   6       23.31       16.55      3.03 o 
  -4 -13   6        0.43       -1.36      2.63 o 
  -3 -13   6       12.53        7.87      2.83 o 
  -2 -13   6       44.01       45.13      3.81 o 
  -1 -13   6        0.30        5.47      4.33 o 
   0 -13   6      399.22      434.86      5.44 o 
   1 -13   6       77.88      111.66      3.74 o 
   2 -13   6      773.36      730.85     25.70 o 
   3 -13   6      183.92      213.26      4.16 o 
   4 -13   6        2.01        3.72      3.66 o 
   5 -13   6      115.31      124.33      3.97 o 
   6 -13   6        0.53       -0.05      3.78 o 
   7 -13   6       29.99       34.62      2.67 o 
  -6 -12   6       18.18       10.37      2.78 o 
  -5 -12   6       22.34       16.91      3.18 o 
  -4 -12   6        0.89        0.56      2.63 o 
  -3 -12   6      126.32      116.67     11.50 o 
  -2 -12   6        0.03       -2.24      3.53 o 
  -1 -12   6      868.29      875.97      5.97 o 
   0 -12   6       66.61       55.99      4.81 o 
   1 -12   6       95.99       76.99      4.50 o 
   2 -12   6       15.36       24.33      2.82 o 
   3 -12   6        8.27       24.55      8.93 o 
   4 -12   6       13.50       24.40      3.64 o 
   5 -12   6        0.99        4.43      3.67 o 
   6 -12   6        0.05        2.01      3.40 o 
   7 -12   6       52.55       58.51      3.98 o 
  -6 -11   6       74.39       60.06      3.46 o 
  -5 -11   6       29.14       20.78      3.48 o 
  -4 -11   6       17.49      232.73    130.75 o 
  -3 -11   6      849.79      850.54     57.13 o 
  -2 -11   6      279.34      310.97      7.46 o 
  -1 -11   6        3.86        6.53      2.59 o 
   0 -11   6      365.18      328.93      6.85 o 
   1 -11   6      112.04      127.54      9.67 o 
   2 -11   6      312.17      286.47      3.82 o 
   3 -11   6      501.64      541.79     54.13 o 
   4 -11   6       52.27       52.51     11.49 o 
   5 -11   6        8.09       16.31     10.67 o 
   6 -11   6       20.29       19.39      3.77 o 
   7 -11   6       17.57       20.28      3.17 o 
   8 -11   6       48.99       59.50      6.08 o 
  -7 -10   6        0.62       -0.05      2.78 o 
  -6 -10   6        2.81        1.50      3.27 o 
  -5 -10   6       90.06       75.68      3.77 o 
  -4 -10   6        2.57        5.29      3.25 o 
  -3 -10   6      285.54      248.11     11.88 o 
  -2 -10   6      391.71      394.23      4.29 o 
  -1 -10   6     1190.74     1248.41      5.81 o 
   0 -10   6      354.54      362.63      3.80 o 
   1 -10   6       59.31       76.67      2.04 o 
   2 -10   6       60.27       62.00      6.24 o 
   3 -10   6      447.49      503.16     57.24 o 
   4 -10   6      315.93      307.77     17.27 o 
   5 -10   6      170.31      178.94      8.07 o 
   6 -10   6        1.36       -3.29      4.30 o 
   7 -10   6        2.36        2.07      3.35 o 
   8 -10   6       38.50       40.70     10.90 o 
  -7  -9   6        0.26       -1.76      3.13 o 
  -6  -9   6       81.83       85.45      4.16 o 
  -5  -9   6        0.12       -1.50      3.82 o 
  -4  -9   6        1.49        2.96      2.56 o 
  -3  -9   6       83.51       89.00      3.45 o 
  -2  -9   6       61.68       53.52      2.18 o 
  -1  -9   6      208.11      237.84      4.52 o 
   0  -9   6      650.53      600.33     25.32 o 
   1  -9   6      360.41      364.21     11.09 o 
   2  -9   6       89.85       97.11      5.85 o 
   3  -9   6      325.32      291.45     30.68 o 
   4  -9   6      422.85      437.34     35.61 o 
   5  -9   6       46.88       47.89     13.68 o 
   6  -9   6      129.57      141.53      4.02 o 
   7  -9   6       28.42       26.25      3.60 o 
   8  -9   6       56.76       63.64      9.18 o 
  -8  -8   6       12.69       11.45      2.81 o 
  -7  -8   6        2.18        3.40      3.73 o 
  -6  -8   6        9.41       10.23      3.98 o 
  -5  -8   6      169.02      181.79      4.47 o 
  -4  -8   6       45.23       62.72     19.25 o 
  -3  -8   6      213.83      199.55      8.43 o 
  -2  -8   6       35.17       20.54      3.22 o 
  -1  -8   6       19.42       17.35      1.72 o 
   0  -8   6      443.00      592.47     17.49 o 
   1  -8   6        1.66        3.71      1.28 o 
   2  -8   6       89.88       67.07      3.53 o 
   3  -8   6      512.46      403.73     15.05 o 
   4  -8   6        0.99       -2.00      3.05 o 
   5  -8   6       45.94       55.90      3.62 o 
   6  -8   6      199.01      218.96     11.51 o 
   7  -8   6        2.39        2.36      3.54 o 
   8  -8   6        0.79        2.28      2.98 o 
   9  -8   6       13.23       16.70      3.56 o 
  -8  -7   6        4.95        5.81      3.55 o 
  -7  -7   6       36.56       44.64      4.27 o 
  -6  -7   6       30.10       42.35      4.22 o 
  -5  -7   6        3.02        3.80      8.12 o 
  -4  -7   6       88.96       66.92      5.75 o 
  -3  -7   6        6.63       12.29      2.38 o 
  -2  -7   6     1945.46     2108.67     40.70 o 
  -1  -7   6     1581.26     1718.58     59.68 o 
   0  -7   6      760.10      700.69     12.87 o 
   1  -7   6      479.81      496.19      9.83 o 
   2  -7   6       51.11       50.90      3.26 o 
   3  -7   6      163.86      140.78      4.79 o 
   4  -7   6      216.89      298.64      9.01 o 
   5  -7   6      121.87      116.73      3.39 o 
   6  -7   6       46.87       54.82      3.69 o 
   7  -7   6      185.00      200.27      9.18 o 
   8  -7   6       18.61       15.38      7.61 o 
   9  -7   6        4.83        0.07      3.82 o 
  -9  -6   6        1.22        2.24      2.61 o 
  -8  -6   6        0.39        2.02      2.86 o 
  -7  -6   6      172.14      219.26      5.29 o 
  -6  -6   6        0.04        0.49      2.93 o 
  -5  -6   6      694.22      673.11    113.74 o 
  -4  -6   6        9.27        9.42      2.43 o 
  -3  -6   6       61.00       87.98      7.51 o 
  -2  -6   6        7.09        9.04      1.54 o 
  -1  -6   6        1.82        1.76      1.31 o 
   0  -6   6     1809.85     1916.95     40.14 o 
   1  -6   6       72.24      113.94      4.33 o 
   2  -6   6      782.49      931.44     24.39 o 
   3  -6   6       71.23       59.51      4.12 o 
   4  -6   6      127.38      112.69      6.82 o 
   5  -6   6      178.07      192.15      3.41 o 
   6  -6   6       21.38       12.38      2.55 o 
   7  -6   6      115.25      129.34     14.39 o 
   8  -6   6        1.15        1.68      2.43 o 
   9  -6   6       32.00       18.96      6.19 o 
  -9  -5   6        0.01        0.66      2.37 o 
  -8  -5   6        1.51        5.18      4.15 o 
  -7  -5   6       15.99       23.47      7.23 o 
  -6  -5   6       39.95       33.18      3.23 o 
  -5  -5   6      140.56      142.97     18.37 o 
  -4  -5   6      452.41      349.07     22.75 o 
  -3  -5   6        1.85        8.31      2.58 o 
  -2  -5   6      134.89      194.32      2.46 o 
  -1  -5   6       14.31       13.67      1.32 o 
   0  -5   6      211.06      217.10      2.52 o 
   1  -5   6     1827.30     2087.43     23.80 o 
   2  -5   6      493.59      672.48     12.37 o 
   3  -5   6      395.86      410.96      8.89 o 
   4  -5   6      752.18      781.82     13.30 o 
   5  -5   6      174.55      184.00     14.52 o 
   6  -5   6       97.39      124.18      3.44 o 
   7  -5   6       33.68       33.87      8.17 o 
   8  -5   6       36.97       29.78      8.54 o 
   9  -5   6        1.12        0.73      3.27 o 
  -9  -4   6        0.03        2.62      2.68 o 
  -8  -4   6        0.76        1.41      3.25 o 
  -7  -4   6       25.79       30.18      7.20 o 
  -6  -4   6        0.01        1.96      3.30 o 
  -5  -4   6      426.58      455.64     36.25 o 
  -4  -4   6       25.92       14.63      2.49 o 
  -3  -4   6      194.14      202.63      5.55 o 
  -2  -4   6      908.88     1054.55     20.43 o 
  -1  -4   6     1176.60     1063.98     15.02 o 
   0  -4   6      275.46      251.83      4.03 o 
   1  -4   6      194.37      204.59      2.22 o 
   2  -4   6     1759.36     1655.67     24.29 o 
   3  -4   6       67.99       45.37      1.86 o 
   4  -4   6      207.06      215.13      6.22 o 
   5  -4   6       32.70       48.74      2.45 o 
   6  -4   6       26.04       37.75      3.91 o 
   7  -4   6      196.83      173.62      5.68 o 
   8  -4   6       14.18       17.66      5.06 o 
   9  -4   6        4.06        1.99      2.83 o 
  -9  -3   6        0.11       -0.58      2.94 o 
  -8  -3   6        9.23       11.80      3.51 o 
  -7  -3   6       39.43       27.53     10.61 o 
  -6  -3   6       68.02       85.56      8.21 o 
  -5  -3   6       10.75        8.81      2.89 o 
  -4  -3   6     1304.51     1016.70     42.38 o 
  -3  -3   6      287.79      355.59      5.94 o 
  -2  -3   6      213.87      192.31      5.24 o 
  -1  -3   6     1248.23     1033.21     11.59 o 
   0  -3   6      328.55      286.63      1.89 o 
   1  -3   6      950.07      941.37     11.51 o 
   2  -3   6     1533.88     1406.36     24.08 o 
   3  -3   6       16.49       36.56      2.00 o 
   4  -3   6      277.53      297.85      6.00 o 
   5  -3   6        7.31       11.37      1.53 o 
   6  -3   6       25.20       25.64      2.49 o 
   7  -3   6      111.09      123.68     17.87 o 
   8  -3   6       35.43       47.05     12.69 o 
   9  -3   6        7.06        8.02      3.54 o 
  10  -3   6        0.25       -0.57      3.10 o 
  -9  -2   6        0.12        1.94      3.08 o 
  -8  -2   6       12.65       18.92      6.26 o 
  -7  -2   6        1.75        4.34      3.76 o 
  -6  -2   6       63.45       89.69      4.28 o 
  -5  -2   6        7.00       12.78      2.92 o 
  -4  -2   6      355.79      388.36      5.20 o 
  -3  -2   6       99.80       74.66      2.33 o 
  -2  -2   6       89.44       82.87      2.57 o 
  -1  -2   6     1471.22     1268.04     17.09 o 
   0  -2   6      325.47      312.99      3.76 o 
   1  -2   6      124.55       85.55      1.96 o 
   2  -2   6        1.57        8.76      0.84 o 
   3  -2   6      345.62      287.01      6.45 o 
   4  -2   6        9.52       12.49      1.80 o 
   5  -2   6       74.77       89.12      2.01 o 
   6  -2   6       15.43       14.38      2.76 o 
   7  -2   6        2.28        0.36      3.53 o 
   8  -2   6       56.46       68.65     11.72 o 
   9  -2   6       18.12       17.64      3.18 o 
  10  -2   6        0.74       -0.91      3.46 o 
  -9  -1   6        4.08        8.71      3.21 o 
  -8  -1   6        2.25        2.60      6.09 o 
  -7  -1   6       40.33       33.28      5.39 o 
  -6  -1   6      347.43      350.85     17.13 o 
  -5  -1   6        0.01       -0.58      2.96 o 
  -4  -1   6       80.75       92.12      9.31 o 
  -3  -1   6      912.38      900.78      9.80 o 
  -2  -1   6       61.10       76.63      1.05 o 
  -1  -1   6      295.59      263.89      4.78 o 
   0  -1   6     4472.48     4116.30     47.71 o 
   1  -1   6      808.26      763.56     10.09 o 
   2  -1   6       84.95       81.94      2.31 o 
   3  -1   6       72.79       69.08      1.83 o 
   4  -1   6      288.73      287.18     15.36 o 
   5  -1   6      691.36      676.15     20.46 o 
   6  -1   6        8.79       10.92      3.08 o 
   7  -1   6       56.05       81.24     19.64 o 
   8  -1   6      121.98      143.98     16.20 o 
   9  -1   6        0.08       -0.24      3.11 o 
  10  -1   6        3.08        3.85      3.88 o 
  -9   0   6       13.77       21.52      3.17 o 
  -8   0   6       54.22       45.66      5.28 o 
  -7   0   6        9.12       10.73      3.97 o 
  -6   0   6       36.61       52.92      4.32 o 
  -5   0   6        9.13       15.89      4.28 o 
  -4   0   6      314.20      392.42     16.53 o 
  -3   0   6       88.94       50.95      5.57 o 
  -2   0   6      181.26      198.17      4.10 o 
  -1   0   6     4551.09     4087.58     48.19 o 
   0   0   6     9504.21     8788.72    104.16 o 
   1   0   6     4036.99     4017.12     39.75 o 
   2   0   6      142.82      155.58      2.02 o 
   3   0   6      398.17      323.75      7.00 o 
   4   0   6     1170.26     1222.59     32.26 o 
   5   0   6        1.33        8.20      3.03 o 
   6   0   6      297.22      302.56      5.57 o 
   7   0   6       72.33       75.02      8.64 o 
   8   0   6      168.30      195.56      4.49 o 
   9   0   6        3.69        4.97      2.98 o 
  10   0   6        3.53        6.29      4.01 o 
  -9   1   6        0.26        0.34      3.11 o 
  -8   1   6       14.14       11.66      3.85 o 
  -7   1   6        8.74        1.44      5.02 o 
  -6   1   6      285.01      272.71      7.98 o 
  -5   1   6       19.78       12.57      3.11 o 
  -4   1   6        0.21        0.55      1.96 o 
  -3   1   6      519.22      514.28     10.39 o 
  -2   1   6      128.22      100.93      2.56 o 
  -1   1   6      287.82      242.41      2.54 o 
   0   1   6     3636.58     3053.34     37.25 o 
   1   1   6      329.98      275.28      3.66 o 
   2   1   6      175.22      139.68      4.21 o 
   3   1   6     2592.99     2496.66     38.51 o 
   4   1   6       84.32       76.84      5.23 o 
   5   1   6        7.93       20.16      4.88 o 
   6   1   6      414.78      417.01     19.41 o 
   7   1   6      847.03      967.15     30.19 o 
   8   1   6      110.99       98.74      6.29 o 
   9   1   6        1.99        4.36      2.89 o 
  10   1   6       10.52        4.98      4.03 o 
  -9   2   6        7.45        8.66      3.09 o 
  -8   2   6       35.43       38.62      4.00 o 
  -7   2   6       18.69       16.85      3.99 o 
  -6   2   6      351.59      355.12      7.64 o 
  -5   2   6       65.32       61.19      4.88 o 
  -4   2   6      319.66      344.69     10.80 o 
  -3   2   6        5.00       13.03      0.91 o 
  -2   2   6        7.88        4.46      0.87 o 
  -1   2   6       20.78       20.78      0.72 o 
   0   2   6      994.11      912.28     14.92 o 
   1   2   6     1594.19     1437.57     12.67 o 
   2   2   6     1362.03     1425.06     12.84 o 
   3   2   6     1017.12     1052.16     16.26 o 
   4   2   6      587.52      657.46     10.93 o 
   5   2   6        3.26       17.99      6.68 o 
   6   2   6      151.29      151.44     10.18 o 
   7   2   6       47.66       47.25      9.53 o 
   8   2   6        0.84       -0.24      3.31 o 
   9   2   6        2.36        3.65      2.80 o 
  10   2   6        0.18        1.69      4.07 o 
  -9   3   6        2.91        6.92      2.97 o 
  -8   3   6       11.07        9.19      3.62 o 
  -7   3   6       47.80       39.35      5.21 o 
  -6   3   6       37.78       23.00      3.75 o 
  -5   3   6        2.67        6.94      4.44 o 
  -4   3   6     1580.77     1706.18     82.94 o 
  -3   3   6      405.25      435.31      5.57 o 
  -2   3   6      647.90      668.82      8.90 o 
  -1   3   6      143.51      153.78      1.87 o 
   0   3   6     1788.36     1592.74     19.53 o 
   1   3   6     1035.54     1147.19     22.33 o 
   2   3   6       25.84       32.50      1.82 o 
   3   3   6       24.66       39.87      3.93 o 
   4   3   6     3429.08     3664.71     71.68 o 
   5   3   6       58.62       63.04      3.74 o 
   6   3   6      103.76      118.45      6.25 o 
   7   3   6      555.75      595.23     48.73 o 
   8   3   6        0.87        3.41      3.19 o 
   9   3   6        2.08        2.86      2.66 o 
  10   3   6        2.64        1.58      3.94 o 
  -9   4   6        0.97        1.72      3.91 o 
  -7   4   6        4.86       -1.21      4.87 o 
  -6   4   6      138.41      152.28     16.31 o 
  -5   4   6      310.29      282.19      5.30 o 
  -4   4   6      459.14      490.67      9.66 o 
  -3   4   6      119.40      148.17      3.90 o 
  -2   4   6     2946.07     2928.43     55.28 o 
  -1   4   6      129.95      147.15      2.25 o 
   0   4   6        0.35        3.10      0.70 o 
   1   4   6     1092.79      884.95      4.02 o 
   2   4   6     1060.67     1063.34     17.89 o 
   3   4   6     1282.90     1200.51     28.12 o 
   4   4   6      447.31      524.08     13.74 o 
   5   4   6      563.93      648.48     28.78 o 
   6   4   6      344.81      351.22     26.16 o 
   7   4   6       82.48       51.62      4.21 o 
   8   4   6        0.39       -1.74      3.03 o 
   9   4   6        2.06        1.59      4.88 o 
  10   4   6        8.08        8.61      3.64 o 
  -9   5   6       15.88       14.10      3.55 o 
  -8   5   6       68.22       66.58      4.85 o 
  -7   5   6       20.03       13.73      4.66 o 
  -6   5   6        0.51       -2.18      4.60 o 
  -5   5   6      138.36      100.74      4.73 o 
  -4   5   6     2469.96     2310.37     61.30 o 
  -3   5   6      251.85      261.20      5.97 o 
  -2   5   6      730.38      903.12     14.74 o 
  -1   5   6      935.38      901.97     19.41 o 
   0   5   6     1992.07     2022.58     27.43 o 
   1   5   6     2350.12     2443.09     49.38 o 
   2   5   6        7.44        5.69      2.25 o 
   3   5   6     1419.23     1434.25      9.71 o 
   4   5   6     2937.21     3161.07     59.90 o 
   5   5   6       96.77      121.69      6.70 o 
   6   5   6       33.81       20.90      4.83 o 
   7   5   6        1.00        1.31      3.94 o 
   8   5   6        5.45       11.79      2.97 o 
   9   5   6        1.85        3.07      4.76 o 
  10   5   6        0.89        1.95      3.27 o 
  -9   6   6       70.69       70.98      6.29 o 
  -8   6   6        0.01       20.06     17.42 o 
  -6   6   6       78.92       66.11     12.98 o 
  -5   6   6      243.42      204.56      5.40 o 
  -4   6   6      196.28      209.29     29.52 o 
  -3   6   6      813.31      758.08     22.98 o 
  -2   6   6      183.38      212.01      3.49 o 
  -1   6   6      269.57      234.86      3.79 o 
   0   6   6      516.25      562.29     15.65 o 
   1   6   6     1207.88     1180.65     28.32 o 
   2   6   6      200.38      207.17      3.65 o 
   3   6   6       30.76       24.32      1.50 o 
   4   6   6      212.52      261.96      5.91 o 
   5   6   6      821.14      932.03     26.35 o 
   6   6   6      122.00      129.15      4.34 o 
   7   6   6       61.72       53.70      5.89 o 
   8   6   6       27.17       21.84      3.00 o 
   9   6   6       14.33        8.71      4.48 o 
  -8   7   6        1.95        2.56      2.83 o 
  -7   7   6       80.46       75.06      4.76 o 
  -6   7   6       59.39       49.28     18.45 o 
  -5   7   6       35.75       28.81      7.25 o 
  -4   7   6      862.99      842.18    139.19 o 
  -3   7   6       28.03       29.97      2.88 o 
  -2   7   6      118.29      116.05      1.96 o 
  -1   7   6     1095.94      868.88     12.99 o 
   0   7   6       43.27       39.38      1.37 o 
   1   7   6     1122.46     1133.43     21.09 o 
   2   7   6     1812.33     1698.08     32.83 o 
   3   7   6       54.76       54.94      1.46 o 
   4   7   6      264.48      247.13      7.30 o 
   5   7   6       77.27       89.29      6.80 o 
   6   7   6       90.29       88.53      6.20 o 
   7   7   6       49.42       27.27      3.88 o 
   8   7   6       69.96       42.40      5.48 o 
   9   7   6       28.90       10.69      4.14 o 
  -8   8   6       17.83       19.65      6.51 o 
  -7   8   6      139.51      117.38     31.37 o 
  -6   8   6      819.07      732.06     90.46 o 
  -5   8   6        4.46        8.32      2.76 o 
  -4   8   6       16.49       10.37      2.77 o 
  -3   8   6     1280.75     1110.88     22.44 o 
  -2   8   6      152.55      144.89      2.54 o 
  -1   8   6      123.46      128.09      3.03 o 
   0   8   6      710.09      740.66     18.12 o 
   1   8   6       69.85       70.93      1.93 o 
   2   8   6       66.54       66.31      2.24 o 
   3   8   6        3.38        2.73      1.34 o 
   4   8   6       69.77       47.36      3.57 o 
   5   8   6      210.79      162.59     37.85 o 
   6   8   6       37.81       29.74      8.07 o 
   7   8   6       12.58       10.04      4.61 o 
   8   8   6       71.35       19.01      4.81 o 
   9   8   6        0.96       -0.89      3.66 o 
  -8   9   6        3.65        2.24      3.79 o 
  -7   9   6       90.93       98.71      5.23 o 
  -6   9   6     1086.88     1125.67    179.90 o 
  -5   9   6        0.25       -0.90      4.00 o 
  -4   9   6      703.46      738.73     58.47 o 
  -3   9   6      214.00      188.96     11.51 o 
  -2   9   6        8.98        3.09      1.81 o 
  -1   9   6       89.09       66.74      2.79 o 
   0   9   6      445.08      403.53     10.29 o 
   1   9   6      789.79      804.88      9.98 o 
   2   9   6      728.64      846.80     18.33 o 
   3   9   6      777.67      886.88      8.95 o 
   4   9   6      146.57      115.99     14.27 o 
   5   9   6       94.95      100.04      6.02 o 
   6   9   6       22.68       28.24      5.58 o 
   7   9   6       11.29        2.33      5.03 o 
  -8  10   6       11.39       12.31      6.70 o 
  -7  10   6       60.66       63.59      4.57 o 
  -6  10   6       22.44       15.93      6.42 o 
  -5  10   6      719.83      868.28      7.66 o 
  -4  10   6      708.16      610.03     83.28 o 
  -3  10   6      565.86      622.50     31.25 o 
  -2  10   6        0.08        2.38      2.26 o 
  -1  10   6      428.61      473.97      4.42 o 
   0  10   6      373.78      408.26      4.55 o 
   1  10   6      178.36      203.54      3.88 o 
   2  10   6      315.59      378.43      9.05 o 
   4  10   6        4.91        4.63      3.08 o 
   5  10   6      318.24      288.27      6.98 o 
   6  10   6       71.14       64.43      5.89 o 
   7  10   6        6.82        2.73      4.71 o 
  -7  11   6       32.39       28.95     11.98 o 
  -6  11   6        5.13        5.68      3.38 o 
  -5  11   6       29.72       31.84      3.94 o 
  -4  11   6      226.60      227.21      5.89 o 
  -3  11   6        0.01        6.21      3.42 o 
  -2  11   6       86.05       51.43      7.15 o 
  -1  11   6       76.68       79.97      5.76 o 
   0  11   6      251.69      233.59     13.70 o 
   1  11   6       67.54       59.53      4.91 o 
   2  11   6       64.43       73.60      3.65 o 
   4  11   6        8.08        9.75      3.40 o 
   5  11   6      242.92      252.23      6.95 o 
   6  11   6      162.48      115.42      6.26 o 
  -7  12   6        1.74        3.78      3.35 o 
  -6  12   6        5.81        7.75      3.18 o 
  -5  12   6       64.37       79.56      3.89 o 
  -4  12   6        4.85        8.30      3.78 o 
  -3  12   6      195.34      157.64     11.63 o 
  -2  12   6      115.51       81.53     11.69 o 
  -1  12   6       60.19       76.57      6.64 o 
   0  12   6        1.70       13.72      6.59 o 
   1  12   6      427.75      436.39     12.42 o 
   2  12   6       64.12       52.00      6.51 o 
   3  12   6      186.22      224.35      5.87 o 
   4  12   6      438.35      413.45     50.23 o 
   5  12   6      146.68      155.96      6.62 o 
   6  12   6      184.23      122.22      6.19 o 
  -6  13   6       29.41       27.02      2.95 o 
  -5  13   6       28.71       16.55      3.42 o 
  -4  13   6        2.01        7.44      3.55 o 
  -3  13   6       51.92       37.93      6.98 o 
  -2  13   6      821.62      751.49     34.54 o 
  -1  13   6       53.46       61.79      7.39 o 
   0  13   6      250.97      317.98      9.97 o 
   1  13   6        8.91       22.39      5.64 o 
   2  13   6      145.64      152.99      4.78 o 
   3  13   6       45.36       61.38      7.30 o 
   4  13   6       40.25       39.82     16.11 o 
   5  13   6       82.18       73.93      6.31 o 
  -6  14   6        0.00        0.69      2.35 o 
  -5  14   6      120.75       88.89      6.17 o 
  -4  14   6       32.46       25.60      8.09 o 
  -3  14   6      187.11      112.94     27.79 o 
  -2  14   6      116.37      102.85     13.33 o 
  -1  14   6      106.39      119.10      6.58 o 
   0  14   6      131.64      140.54     26.26 o 
   1  14   6      189.15      234.03      8.45 o 
   2  14   6        1.14       12.00      5.86 o 
   3  14   6       15.45       22.96      6.24 o 
   4  14   6        2.27        1.43      4.81 o 
   5  14   6        6.49        3.06      5.68 o 
  -5  15   6        0.09       -0.21      2.42 o 
  -4  15   6       31.38       19.50     10.47 o 
  -3  15   6       35.95       25.20     12.72 o 
  -2  15   6        2.80        5.63      4.11 o 
  -1  15   6       38.64       52.86      7.48 o 
   0  15   6      185.43      162.20      5.15 o 
   1  15   6        1.12        4.04      4.84 o 
   2  15   6      333.65      372.90      5.67 o 
   3  15   6        0.46        5.66      5.65 o 
   4  15   6      113.72       90.18      5.37 o 
   5  15   6       35.85       28.08      5.41 o 
  -5  16   6       19.25       16.92      4.41 o 
  -4  16   6        1.00        6.34      5.50 o 
  -3  16   6        5.17        2.27      3.59 o 
  -2  16   6       32.58       30.16      7.56 o 
  -1  16   6       45.87       68.64      5.12 o 
   0  16   6      101.30       85.38      4.86 o 
   1  16   6       51.35       77.24      5.05 o 
   2  16   6       13.83       21.51      7.24 o 
   3  16   6       18.29       13.83      4.37 o 
   4  16   6       22.72       18.49      6.31 o 
  -4  17   6      102.31      111.36      5.13 o 
  -3  17   6        0.01       -0.49      2.18 o 
  -2  17   6       48.64       51.07      6.28 o 
  -1  17   6        3.60        3.03      4.05 o 
   0  17   6        2.60        2.03      4.60 o 
   1  17   6        0.24        4.86      4.60 o 
   2  17   6      112.16      133.18     11.47 o 
   3  17   6       21.65       20.64      4.10 o 
   4  17   6        9.31        9.42      3.08 o 
  -3  18   6        3.06        7.29     10.09 o 
  -2  18   6        2.67        0.84      2.66 o 
  -1  18   6       47.69       69.74      6.65 o 
   0  18   6       46.18       49.47      4.92 o 
   1  18   6        8.96       10.68      4.21 o 
   2  18   6        0.18       -0.58      4.13 o 
   3  18   6       89.98       86.15      7.78 o 
   4  18   6        0.42        1.82      4.45 o 
  -2  19   6        9.02        4.58      3.43 o 
  -1  19   6        0.63        1.65      2.81 o 
   0  19   6       78.29       78.51     11.26 o 
   1  19   6       30.03       42.99      4.36 o 
   2  19   6       10.73       13.31      3.18 o 
   3  19   6        0.18        3.80      2.68 o 
   0  20   6       10.05        9.55      2.59 o 
   1  20   6       75.26       97.11      9.96 o 
   2  20   6        1.12        4.63      3.21 o 
  -1 -19   7       33.56       33.97      4.34 o 
  -2 -18   7        1.91       -1.77      3.11 o 
  -1 -18   7        0.18       -0.76      2.25 o 
   0 -18   7        0.03        2.18      2.84 o 
   1 -18   7        6.98        6.07      3.43 o 
   2 -18   7       63.72       62.40     16.09 o 
   3 -18   7        3.47        6.12      2.81 o 
  -4 -17   7       39.54       18.75      3.86 o 
  -3 -17   7       34.50       19.08      2.53 o 
  -2 -17   7        4.81        6.48      2.90 o 
  -1 -17   7        2.62        1.70      3.27 o 
   0 -17   7        1.24        5.19      6.13 o 
   1 -17   7       35.37       29.61      7.01 o 
   2 -17   7       34.75       23.31      7.69 o 
   3 -17   7       19.13       15.07      6.91 o 
   4 -17   7        0.02        2.14      3.09 o 
  -4 -16   7        7.15        1.73      3.94 o 
  -3 -16   7       79.94       70.47      7.76 o 
  -1 -16   7      109.17      116.12      4.02 o 
   0 -16   7        0.52        0.66      3.90 o 
   1 -16   7        2.54       73.94     44.74 o 
   2 -16   7      261.86      248.90     53.14 o 
   3 -16   7       10.31       34.17     13.22 o 
   4 -16   7        2.34        5.53      2.56 o 
   5 -16   7        0.67       -1.29      2.99 o 
  -4 -15   7       18.11       10.26      4.27 o 
  -3 -15   7       10.90        8.96      5.13 o 
  -2 -15   7      119.20      132.78      4.37 o 
  -1 -15   7       88.04       99.43      4.46 o 
   0 -15   7       35.19       32.92      4.38 o 
   1 -15   7        7.18        4.58      4.36 o 
   2 -15   7        0.17        4.59      4.34 o 
   3 -15   7       62.97       25.68      4.94 o 
   4 -15   7        0.01       -1.54      3.62 o 
   5 -15   7        8.63       10.27      3.54 o 
  -4 -14   7        1.44       -1.60      2.61 o 
  -3 -14   7       43.57       25.38      5.24 o 
  -2 -14   7       45.84       46.06      5.62 o 
  -1 -14   7       22.04       24.66      3.58 o 
   0 -14   7      154.87      196.48      9.47 o 
   1 -14   7       48.86       74.25      4.63 o 
   2 -14   7        2.79        1.55      4.44 o 
   3 -14   7        3.20        0.13      2.50 o 
   4 -14   7      142.28      137.89     17.15 o 
   5 -14   7        5.82        9.08      3.08 o 
   6 -14   7       66.70       71.61      8.32 o 
  -6 -13   7        1.10       -2.05      2.29 o 
  -5 -13   7       10.41       10.03      3.02 o 
  -4 -13   7       48.43       41.79     13.78 o 
  -3 -13   7       40.08       34.24      3.74 o 
  -2 -13   7      260.08      251.87      3.82 o 
  -1 -13   7        9.91       12.97      4.17 o 
   0 -13   7      441.05      427.95     26.39 o 
   1 -13   7      436.48      414.72      5.75 o 
   2 -13   7      104.41      101.29     13.50 o 
   3 -13   7      161.65      177.89     16.92 o 
   4 -13   7       94.67       79.87      3.82 o 
   5 -13   7        7.77        9.61      3.43 o 
   6 -13   7       18.63       30.57      4.13 o 
   7 -13   7        2.46        4.44      2.27 o 
  -6 -12   7        3.64        4.53      2.81 o 
  -5 -12   7        3.94        1.66      3.24 o 
  -4 -12   7        0.03       33.00     23.63 o 
  -3 -12   7       62.18       62.31      3.94 o 
  -2 -12   7      283.81      273.85      3.74 o 
  -1 -12   7       31.04       26.35      3.02 o 
   0 -12   7      292.64      358.64      9.05 o 
   1 -12   7      132.80      125.33      9.00 o 
   2 -12   7       71.66       62.01      8.68 o 
   3 -12   7       29.57       21.98      3.62 o 
   4 -12   7        2.60       10.23      3.57 o 
   5 -12   7        2.12        7.85      4.27 o 
   6 -12   7       84.19       93.34      3.49 o 
   7 -12   7        5.73        2.67      2.81 o 
  -7 -11   7        0.05       -0.21      2.36 o 
  -6 -11   7        7.96        6.71      3.15 o 
  -5 -11   7      240.68      246.58      4.67 o 
  -4 -11   7        9.52       31.82     13.78 o 
  -3 -11   7        2.25        2.89      2.96 o 
  -2 -11   7      489.86      590.24     37.95 o 
  -1 -11   7       96.98      129.27      4.01 o 
   1 -11   7      184.02      212.37      4.96 o 
   2 -11   7       15.07       15.30      2.45 o 
   3 -11   7       72.40       71.36      3.55 o 
   4 -11   7       14.24       11.68      3.59 o 
   5 -11   7        0.94        2.62      3.65 o 
   6 -11   7       51.30       53.35      3.58 o 
   7 -11   7      103.75      111.14      9.02 o 
  -7 -10   7        0.44        0.23      2.84 o 
  -6 -10   7       43.40       53.64      3.74 o 
  -5 -10   7      111.38      116.78      4.15 o 
  -4 -10   7       92.33       84.85     24.02 o 
  -3 -10   7      205.00      212.10     18.09 o 
  -2 -10   7      408.00      402.71      4.64 o 
  -1 -10   7        1.07        9.06      3.27 o 
   0 -10   7        3.01        2.39      3.23 o 
   1 -10   7      177.15      131.09     12.04 o 
   2 -10   7      511.48      520.63     22.58 o 
   3 -10   7       24.15       24.94      3.37 o 
   4 -10   7       13.18       14.98      3.52 o 
   5 -10   7       42.43       43.17      3.60 o 
   6 -10   7        7.22        9.18      3.59 o 
   7 -10   7        1.71        3.73      3.15 o 
   8 -10   7        5.95        6.27      2.45 o 
  -8  -9   7        5.30        1.83      2.55 o 
  -7  -9   7        3.72       -3.36      3.36 o 
  -6  -9   7        3.75       13.16      4.06 o 
  -5  -9   7       15.20       17.72      4.07 o 
  -4  -9   7      348.44      354.45     87.32 o 
  -3  -9   7      110.52       96.71      7.85 o 
  -2  -9   7       30.22       91.98     38.99 o 
  -1  -9   7      139.62      127.21      2.85 o 
   0  -9   7      344.35      402.52      3.11 o 
   1  -9   7      277.04      245.77      5.07 o 
   2  -9   7        8.88       11.24      2.32 o 
   3  -9   7      138.14      118.41     14.57 o 
   4  -9   7        6.09        5.47      3.26 o 
   5  -9   7      434.50      528.91      4.84 o 
   6  -9   7        3.62        5.83      4.39 o 
   7  -9   7       94.56      120.91     12.57 o 
   8  -9   7        8.50        5.99      2.56 o 
  -8  -8   7        0.39       -0.43      2.90 o 
  -7  -8   7        9.56       16.10      3.90 o 
  -6  -8   7        3.74        5.21      4.05 o 
  -5  -8   7        0.41        1.62      4.18 o 
  -4  -8   7       99.53      100.49     32.20 o 
  -3  -8   7      205.12      226.18      4.20 o 
  -2  -8   7     1269.91     1307.35     23.01 o 
  -1  -8   7      113.72      131.98     10.44 o 
   0  -8   7      240.60      222.44      6.79 o 
   1  -8   7      323.39      321.38      5.83 o 
   2  -8   7     1127.70     1090.69     34.66 o 
   3  -8   7       94.78       86.98      8.86 o 
   4  -8   7      155.15      152.09      9.05 o 
   5  -8   7      200.25      191.75      3.83 o 
   6  -8   7      117.43      102.69      3.83 o 
   7  -8   7       23.82       18.39      3.35 o 
   8  -8   7       25.39       25.57      9.51 o 
  -8  -7   7        7.27        8.61      3.59 o 
  -7  -7   7        2.67        8.29      4.21 o 
  -6  -7   7      153.94      201.94      4.91 o 
  -5  -7   7       87.58       99.94      4.62 o 
  -4  -7   7      395.41      387.71    115.01 o 
  -3  -7   7       21.84       23.66      6.72 o 
  -2  -7   7      298.80      341.77     11.23 o 
  -1  -7   7     2039.18     2097.19     82.58 o 
   0  -7   7     2431.78     2622.09    120.02 o 
   1  -7   7      526.49      498.56      6.56 o 
   2  -7   7       73.40       68.80      3.31 o 
   3  -7   7        3.05        4.48      1.48 o 
   4  -7   7       51.61       38.07      2.36 o 
   5  -7   7        6.29        6.45      2.30 o 
   6  -7   7        6.08        5.79      2.86 o 
   7  -7   7       33.69       43.54      4.74 o 
   8  -7   7        8.04        2.94      2.04 o 
   9  -7   7        0.63        3.38      3.71 o 
  -8  -6   7       15.77       14.04      3.60 o 
  -7  -6   7       22.69       29.56      6.83 o 
  -6  -6   7       30.97       31.44      8.47 o 
  -5  -6   7        1.55        8.17      4.03 o 
  -4  -6   7       53.55       33.08      6.08 o 
  -3  -6   7      374.36      395.67     28.67 o 
  -2  -6   7        0.01        1.64      1.73 o 
  -1  -6   7       22.38       13.07      1.43 o 
   0  -6   7     3359.93     3199.40     67.11 o 
   1  -6   7      280.97      303.74      4.52 o 
   2  -6   7       46.83       38.40      2.94 o 
   3  -6   7        0.59        4.43      1.00 o 
   4  -6   7       10.83       12.43      3.01 o 
   5  -6   7       36.77       38.30      6.91 o 
   6  -6   7       61.37       89.11      3.49 o 
   7  -6   7       12.26        8.78      2.62 o 
   8  -6   7       84.51       80.68     25.67 o 
   9  -6   7        0.58        1.09      2.23 o 
  -9  -5   7       16.97       28.52      3.35 o 
  -8  -5   7        0.18       -1.17      3.06 o 
  -7  -5   7       10.60        9.51      3.56 o 
  -6  -5   7       76.14      114.94     22.49 o 
  -5  -5   7       44.89       32.97      8.24 o 
  -4  -5   7       22.17       22.16      5.88 o 
  -3  -5   7        8.85        5.92      1.57 o 
  -2  -5   7        6.30        9.72      1.54 o 
  -1  -5   7     1085.33     1025.98     24.40 o 
   0  -5   7      211.74      207.02      4.15 o 
   1  -5   7      164.84      187.99      2.93 o 
   2  -5   7       20.55       29.23      1.32 o 
   3  -5   7     1075.13     1090.82     21.98 o 
   4  -5   7      120.73      107.12      4.46 o 
   5  -5   7      317.48      292.27     14.05 o 
   6  -5   7       32.16       34.54      4.96 o 
   7  -5   7        4.28        3.22      2.61 o 
   8  -5   7        9.15        8.63      4.23 o 
   9  -5   7        9.55        4.95      2.54 o 
  -9  -4   7        4.87        3.06      2.54 o 
  -8  -4   7        7.20       16.45      4.14 o 
  -7  -4   7        6.32        7.06      3.50 o 
  -6  -4   7       39.71       47.64      6.10 o 
  -5  -4   7        1.54        4.91      3.04 o 
  -4  -4   7       45.35       28.43      5.46 o 
  -3  -4   7     1496.99     1364.46     31.43 o 
  -2  -4   7      412.41      401.15      8.18 o 
  -1  -4   7      105.27       89.76      2.59 o 
   0  -4   7      576.86      525.88      8.00 o 
   1  -4   7      231.55      255.95      5.83 o 
   2  -4   7      773.64      805.11     16.17 o 
   3  -4   7       55.53       86.19      3.18 o 
   4  -4   7       20.13       33.05      2.31 o 
   5  -4   7      111.58      110.45      2.35 o 
   6  -4   7      262.45      279.40     21.37 o 
   7  -4   7        1.00        5.16      4.01 o 
   8  -4   7       40.46       41.00     10.55 o 
   9  -4   7        1.58        2.10      2.76 o 
  -9  -3   7       23.80       32.52      2.82 o 
  -8  -3   7       37.28       42.65      3.70 o 
  -7  -3   7        2.44        1.01      3.65 o 
  -6  -3   7       16.41       24.00      4.68 o 
  -5  -3   7      166.28      170.24     11.66 o 
  -4  -3   7      159.32      123.98     11.16 o 
  -3  -3   7       17.34       18.25      1.32 o 
  -2  -3   7     1292.13     1379.31     26.37 o 
  -1  -3   7     1940.29     2072.90     13.35 o 
   0  -3   7      277.89      383.99      4.00 o 
   1  -3   7      175.15      178.55      3.25 o 
   2  -3   7       98.85      102.34      3.38 o 
   3  -3   7     4499.02     4906.83     69.50 o 
   4  -3   7      163.33      162.80      4.16 o 
   5  -3   7        0.44        5.61      2.01 o 
   6  -3   7       26.31       22.59      2.95 o 
   7  -3   7       63.99       59.32      8.02 o 
   8  -3   7       51.26       63.28     14.20 o 
   9  -3   7        8.95        4.77      3.00 o 
  -9  -2   7        0.14        1.34      2.92 o 
  -8  -2   7       15.25       13.44      3.78 o 
  -7  -2   7        0.98        2.75      3.82 o 
  -6  -2   7       84.20       77.12      6.50 o 
  -5  -2   7      254.05      236.92     14.84 o 
  -4  -2   7      489.56      373.14      9.73 o 
  -3  -2   7      931.25      843.62     17.39 o 
  -2  -2   7      357.08      445.18      8.52 o 
  -1  -2   7        0.86        1.15      1.25 o 
   0  -2   7      466.10      485.49      5.72 o 
   1  -2   7      147.88      156.34      1.21 o 
   2  -2   7     1021.31     1037.11     15.31 o 
   3  -2   7      249.25      312.50      5.85 o 
   4  -2   7      850.47      832.33     15.02 o 
   5  -2   7       70.20       67.09      2.59 o 
   6  -2   7        2.92        5.63      3.31 o 
   7  -2   7       72.78       69.03      3.74 o 
   8  -2   7        0.54       15.79      8.26 o 
   9  -2   7       38.12       35.84      5.50 o 
  10  -2   7       13.09       14.99      3.41 o 
  -9  -1   7        1.04        2.74      2.96 o 
  -8  -1   7        0.11        2.22      5.34 o 
  -7  -1   7       14.63       19.80      3.88 o 
  -6  -1   7        3.70        4.54      3.80 o 
  -5  -1   7      235.13      217.81      9.09 o 
  -4  -1   7      119.33      127.89     11.26 o 
  -3  -1   7      646.55      673.27     10.08 o 
  -2  -1   7      234.58      358.95      7.70 o 
  -1  -1   7      395.89      292.45     11.18 o 
   0  -1   7     2433.58     2341.13     36.87 o 
   1  -1   7      152.06      250.79      5.36 o 
   2  -1   7     1614.33     1489.39     22.53 o 
   3  -1   7       89.91       89.72      2.26 o 
   4  -1   7     1660.55     1704.07     21.97 o 
   5  -1   7      793.27      868.45     56.99 o 
   6  -1   7       12.82       13.36      3.27 o 
   7  -1   7      130.02      148.65     11.72 o 
   8  -1   7        2.85        5.21      3.61 o 
   9  -1   7       91.69       76.08      3.51 o 
  10  -1   7        2.78       -0.42      3.63 o 
  -9   0   7        0.00        3.29      2.95 o 
  -8   0   7        2.31        3.42      5.57 o 
  -7   0   7       11.10        9.73      3.97 o 
  -6   0   7      160.70      172.68      7.60 o 
  -5   0   7      300.00      282.04      6.84 o 
  -4   0   7      389.20      416.54     14.28 o 
  -3   0   7       37.62       61.84      2.31 o 
  -2   0   7        7.48       14.13      1.54 o 
  -1   0   7     2777.37     2851.90     43.71 o 
   0   0   7      146.79      167.92      4.69 o 
   1   0   7      540.37      492.87      6.36 o 
   2   0   7      919.20     1266.07     14.81 o 
   3   0   7       53.73       74.03      1.54 o 
   4   0   7     1255.14     1251.10     31.37 o 
   5   0   7      207.68      218.60      5.79 o 
   6   0   7        2.33        8.05      5.13 o 
   7   0   7       64.00       55.05      7.41 o 
   8   0   7       31.34       36.06      6.33 o 
   9   0   7       13.44        7.33      3.14 o 
  10   0   7       43.44       61.62      4.28 o 
  -9   1   7        0.06        1.78      2.92 o 
  -8   1   7        1.76        7.85      5.70 o 
  -7   1   7      127.21      149.77     11.60 o 
  -6   1   7      160.95      144.09     11.38 o 
  -5   1   7      585.89      622.21     14.49 o 
  -4   1   7      913.67      922.19     32.69 o 
  -3   1   7        6.10       -0.42      1.53 o 
  -2   1   7      177.56      155.16      5.49 o 
  -1   1   7       35.10       15.66      1.27 o 
   0   1   7      478.50      537.92      8.19 o 
   1   1   7      614.58      617.42     10.43 o 
   2   1   7    11511.07    12105.46    104.43 o 
   3   1   7     2106.07     2214.14     41.71 o 
   4   1   7      548.54      690.62     11.60 o 
   5   1   7      318.16      329.45     11.17 o 
   6   1   7        0.13        4.98      3.84 o 
   7   1   7      251.36      316.27     24.52 o 
   8   1   7       28.96       30.07      3.54 o 
   9   1   7        3.11        6.74      3.01 o 
  10   1   7        6.60        7.01      3.86 o 
  -9   2   7       12.47       19.73      2.89 o 
  -8   2   7        3.88       12.14      3.86 o 
  -7   2   7      164.80      171.68     12.77 o 
  -6   2   7       30.28       25.78      3.95 o 
  -5   2   7        0.25        4.95      3.23 o 
  -4   2   7     1021.52     1020.07     33.61 o 
  -3   2   7        4.57        8.81      1.00 o 
  -2   2   7      635.51      649.42      9.57 o 
  -1   2   7     2141.12     2090.71     25.58 o 
   0   2   7     2152.10     2170.01     26.09 o 
   1   2   7     1465.47     1551.95     27.28 o 
   2   2   7      242.07      288.00      6.81 o 
   3   2   7     1688.06     1728.47     25.19 o 
   4   2   7      967.21      937.28     17.12 o 
   5   2   7        0.08        0.63      2.69 o 
   6   2   7       27.76       41.46      3.94 o 
   7   2   7        3.72        5.58      3.58 o 
   8   2   7      205.22      232.81      4.10 o 
   9   2   7        1.34        2.63      2.87 o 
  10   2   7        0.39        2.02      3.87 o 
  -9   3   7        0.63        1.58      3.55 o 
  -8   3   7       11.05       15.54      3.70 o 
  -7   3   7        3.62        0.40      3.87 o 
  -6   3   7      428.78      448.63     22.55 o 
  -5   3   7       68.98       60.41      6.09 o 
  -4   3   7      214.22      240.75      6.55 o 
  -3   3   7     3317.03     3477.35     59.58 o 
  -2   3   7      239.54      207.37      3.38 o 
  -1   3   7     1478.38     1171.33     15.78 o 
   0   3   7        6.09        2.48      0.60 o 
   1   3   7     4100.50     3911.69     47.69 o 
   2   3   7     9631.29    10000.98     92.69 o 
   3   3   7       92.56       63.68      2.57 o 
   4   3   7      409.38      490.41      7.37 o 
   5   3   7      330.02      357.39     13.10 o 
   6   3   7       84.03       79.64      4.67 o 
   7   3   7       13.23        4.32      6.01 o 
   8   3   7       21.85       32.42      3.40 o 
   9   3   7       46.38       37.72      6.12 o 
  10   3   7        0.02        0.19      3.72 o 
  -9   4   7        0.58       13.17     10.46 o 
  -8   4   7        4.20        5.68      3.48 o 
  -7   4   7       50.70       43.87      5.07 o 
  -6   4   7       29.45       28.54      6.14 o 
  -5   4   7       48.40       45.36      4.66 o 
  -4   4   7       19.64       23.63      4.04 o 
  -3   4   7      148.23       87.53      3.47 o 
  -2   4   7       10.55       11.94      1.02 o 
  -1   4   7        0.90        4.84      0.90 o 
   0   4   7      577.15      541.20      5.29 o 
   1   4   7      130.85      114.08      1.36 o 
   2   4   7     1485.78     1635.06     11.96 o 
   3   4   7      763.27      780.64      7.52 o 
   4   4   7        1.37        1.81      1.40 o 
   5   4   7       21.49       19.76      8.62 o 
   6   4   7       33.71       27.35      5.25 o 
   7   4   7        0.02       -1.57      4.13 o 
   8   4   7       47.94       51.03      6.58 o 
   9   4   7        1.53        3.19      2.62 o 
  10   4   7        1.42       -0.46      3.49 o 
  -9   5   7       14.62       14.12      3.29 o 
  -8   5   7        0.08       -1.45      3.23 o 
  -7   5   7       13.11       12.02      5.01 o 
  -6   5   7      219.88      230.46     27.56 o 
  -5   5   7        2.40        4.77      4.35 o 
  -4   5   7       21.58       14.16      2.64 o 
  -3   5   7     1201.61     1170.70     22.95 o 
  -2   5   7       69.07       74.62      2.02 o 
  -1   5   7     1574.64     1548.29     20.26 o 
   0   5   7     1042.45     1002.84     20.59 o 
   1   5   7      767.67      783.31     15.17 o 
   2   5   7     1082.97     1028.86     10.42 o 
   3   5   7       67.71       83.53      2.73 o 
   4   5   7        2.47        1.87      1.37 o 
   5   5   7     1123.98     1192.32     59.10 o 
   6   5   7        1.66        2.01      3.93 o 
   7   5   7       12.78       10.23      4.07 o 
   8   5   7       29.35       21.79      3.12 o 
   9   5   7       27.15       18.49      5.51 o 
  10   5   7        0.83       -3.05      3.16 o 
  -8   6   7       33.15       28.85      4.13 o 
  -7   6   7       41.60       39.14      4.78 o 
  -6   6   7       14.83       13.87      4.98 o 
  -5   6   7      298.62      240.08      5.44 o 
  -4   6   7        0.27        0.80      2.79 o 
  -3   6   7      155.94      177.03      4.97 o 
  -2   6   7       40.64       52.05      2.34 o 
  -1   6   7        0.99        6.88      2.07 o 
   0   6   7     3566.06     3691.59     67.60 o 
   1   6   7      259.48      232.07      4.73 o 
   2   6   7       53.36       68.49      1.56 o 
   3   6   7      268.35      267.47      2.76 o 
   4   6   7      211.60      233.41      3.69 o 
   5   6   7      267.74      241.91     17.60 o 
   6   6   7      278.69      248.76      4.80 o 
   7   6   7        0.39        2.14      4.05 o 
   8   6   7      186.05      193.19     16.95 o 
   9   6   7        0.14       -0.07      4.36 o 
  -8   7   7       72.88       65.65      3.87 o 
  -7   7   7       32.29       26.06      4.43 o 
  -6   7   7      419.81      409.07      6.14 o 
  -5   7   7       45.07       31.83      3.43 o 
  -4   7   7       91.12       93.71      3.88 o 
  -3   7   7       40.75       22.47      1.30 o 
  -2   7   7      661.63      637.64     10.85 o 
  -1   7   7      219.39      262.51      4.37 o 
   0   7   7     1554.82     1918.51     35.82 o 
   1   7   7     1700.86     1730.41     13.97 o 
   2   7   7      145.07      105.80      4.08 o 
   3   7   7        5.79        6.82      1.74 o 
   4   7   7       47.41       54.75      3.12 o 
   5   7   7        1.12       18.85     11.79 o 
   6   7   7       29.37       23.44      3.98 o 
   7   7   7      148.00      114.39      4.60 o 
   8   7   7       21.55       22.06      5.41 o 
   9   7   7       10.62        3.67      7.71 o 
  -8   8   7        0.64        1.35      2.89 o 
  -7   8   7      167.25      138.63      4.89 o 
  -6   8   7       96.61       71.90      4.52 o 
  -5   8   7      280.27      213.52      4.00 o 
  -4   8   7       95.94      105.53     14.28 o 
  -3   8   7       78.30       82.73      2.13 o 
  -2   8   7     1290.40     1191.98     21.27 o 
  -1   8   7       28.15       34.20      1.10 o 
   0   8   7      684.83      685.87      7.11 o 
   1   8   7      102.97       98.40      2.24 o 
   2   8   7      702.64      719.43     12.74 o 
   3   8   7      813.50      771.48     18.66 o 
   4   8   7      385.29      341.48      9.14 o 
   5   8   7       49.59       50.00     16.28 o 
   6   8   7        7.54        3.65      3.59 o 
   7   8   7        1.71        2.79      3.66 o 
   8   8   7        2.36        4.48      2.59 o 
   9   8   7        7.52        4.20      3.54 o 
  -8   9   7        2.20        3.47      3.58 o 
  -7   9   7       37.97       32.08      4.55 o 
  -6   9   7        0.01        2.86      5.27 o 
  -5   9   7      232.34      221.19     23.94 o 
  -4   9   7       84.71       92.15     11.28 o 
  -3   9   7      247.55      242.43      4.91 o 
  -2   9   7       73.59       69.76      3.38 o 
  -1   9   7        0.66        1.85      1.92 o 
   0   9   7      122.87      110.68      2.75 o 
   1   9   7       32.27       19.07      2.10 o 
   2   9   7      155.59      162.21      2.87 o 
   3   9   7      315.74      316.22      5.15 o 
   4   9   7       96.92      115.54      6.04 o 
   5   9   7       92.38       81.09      7.02 o 
   6   9   7       10.26       13.47      5.91 o 
   7   9   7       66.71       37.18      5.65 o 
  -7  10   7       22.15       30.16      4.12 o 
  -6  10   7       55.94       41.11     16.20 o 
  -5  10   7       82.09       44.36      5.47 o 
  -4  10   7       69.19      131.36     50.49 o 
  -3  10   7       22.27       30.07      4.36 o 
  -2  10   7      401.71      368.15     40.64 o 
  -1  10   7      271.45      267.35      4.04 o 
   0  10   7        0.95       -2.55      3.70 o 
   1  10   7      238.27      203.02      6.65 o 
   2  10   7      438.37      425.36      4.49 o 
   3  10   7      348.02      346.77      8.75 o 
   4  10   7      618.21      561.56     85.83 o 
   5  10   7       40.87       44.33      6.60 o 
   6  10   7       46.91       37.34      6.11 o 
   7  10   7       22.41       15.82      5.17 o 
  -7  11   7       96.59      102.34      3.91 o 
  -6  11   7        3.46        2.14      3.07 o 
  -5  11   7       30.43       19.27      3.68 o 
  -4  11   7      138.88      132.99      4.06 o 
  -3  11   7       42.19       33.20      2.57 o 
  -2  11   7      199.08      198.75     16.33 o 
  -1  11   7       95.74      114.65      5.68 o 
   0  11   7       35.31       22.76      4.03 o 
   1  11   7      118.24      128.62      4.28 o 
   2  11   7      103.36       98.80      4.08 o 
   3  11   7       19.21       22.34      3.85 o 
   4  11   7      166.96      179.18     30.62 o 
   5  11   7      640.88      726.26      8.64 o 
   6  11   7       66.33       60.70      6.10 o 
   7  11   7       59.82       35.11      4.95 o 
  -7  12   7       39.10       38.74      3.16 o 
  -6  12   7      120.46       97.11     21.74 o 
  -5  12   7        8.92        5.25      4.19 o 
  -4  12   7        9.02       21.61      3.65 o 
  -3  12   7      315.30      240.55     17.52 o 
  -2  12   7      531.17      554.44      8.13 o 
  -1  12   7       57.80       72.11      4.44 o 
   0  12   7      183.00      184.15      6.89 o 
   1  12   7      165.50      194.22      6.96 o 
   2  12   7      285.03      292.41      7.42 o 
   3  12   7       63.22       72.62      6.16 o 
   4  12   7      139.58      138.08     25.25 o 
   5  12   7        0.43       -2.24      6.46 o 
   6  12   7        9.00        6.32      5.56 o 
  -6  13   7       37.44       27.66      3.97 o 
  -5  13   7       11.03        6.63      3.09 o 
  -4  13   7       17.58        9.62      3.33 o 
  -3  13   7       66.74       59.76     20.99 o 
  -2  13   7        0.88       -4.21     13.85 o 
  -1  13   7      234.16      232.51      7.66 o 
   0  13   7      234.57      217.62      7.68 o 
   1  13   7       52.73       61.71     14.49 o 
   2  13   7       64.20       62.26      7.32 o 
   3  13   7       33.51       40.48      8.90 o 
   4  13   7       53.47       42.65      9.00 o 
   5  13   7      160.53      194.81      7.23 o 
   6  13   7       22.98       13.04      5.23 o 
  -6  14   7       59.69       51.79      6.93 o 
  -5  14   7        0.81        2.00      2.60 o 
  -4  14   7      133.66      163.23      6.59 o 
  -3  14   7       36.70       39.79     16.73 o 
  -2  14   7      137.17      151.37      7.50 o 
  -1  14   7       97.25      110.44      9.56 o 
   0  14   7       76.84      112.81      7.63 o 
   1  14   7        0.49        6.54      7.53 o 
   2  14   7       78.49       75.75      4.96 o 
   3  14   7       67.65       63.57      5.94 o 
   5  14   7      100.33       98.35      6.59 o 
   6  14   7       59.30       43.03      4.97 o 
  -5  15   7       17.61       20.27     10.22 o 
  -4  15   7       20.22       23.59      5.79 o 
  -3  15   7       43.58       30.78     16.12 o 
  -2  15   7        8.22       17.04      3.72 o 
  -1  15   7       10.06        4.01      4.45 o 
   0  15   7        0.27        4.18      4.67 o 
   1  15   7       73.82      101.86      7.15 o 
   2  15   7       11.92       21.28      4.86 o 
   3  15   7       76.56      105.39     35.25 o 
   4  15   7       61.02       49.91     10.82 o 
   5  15   7       72.63       69.15      6.06 o 
  -5  16   7        7.17        4.75      3.80 o 
  -4  16   7        1.09       -4.66      5.12 o 
  -3  16   7       32.32       27.36      7.51 o 
  -2  16   7      186.15      150.25     30.23 o 
  -1  16   7        0.25        2.81      4.73 o 
   0  16   7       93.35      103.45     16.39 o 
   1  16   7      193.81      229.57     17.41 o 
   2  16   7        0.16        2.35      9.51 o 
   3  16   7        0.90        0.74      4.29 o 
   4  16   7        1.29        1.14      3.18 o 
   5  16   7        0.02        3.60      4.83 o 
  -4  17   7        0.04        3.15      8.91 o 
  -3  17   7       41.18       25.17     14.97 o 
  -2  17   7       54.68       39.14     16.27 o 
  -1  17   7       10.46       14.35      3.65 o 
   0  17   7        0.54        9.62      4.75 o 
   1  17   7       48.95       62.58      5.15 o 
   2  17   7        9.05       10.09      4.51 o 
   3  17   7       27.25       26.29      3.77 o 
   4  17   7        8.36        4.23      2.92 o 
   5  17   7       10.54        9.42      4.29 o 
  -3  18   7       21.66       25.58      4.89 o 
  -2  18   7       30.81       39.77     13.05 o 
  -1  18   7        8.59        9.74      3.21 o 
   0  18   7       11.11       14.59      3.59 o 
   1  18   7       12.98       33.64     13.68 o 
   2  18   7        3.82       15.16      6.58 o 
   3  18   7        3.19       40.36      6.91 o 
   4  18   7       15.96       10.50      5.24 o 
  -1  19   7       24.18       29.58      7.87 o 
   0  19   7        0.00       -1.05      5.49 o 
   1  19   7      122.02      160.72      6.39 o 
   2  19   7        0.36       -2.71      5.58 o 
   3  19   7        1.53        1.57      2.64 o 
  -3 -18   8        0.05        0.08      3.14 o 
  -1 -18   8        4.19        5.44      2.62 o 
   0 -18   8       62.34       61.60      6.10 o 
   1 -18   8        4.38        3.41      2.30 o 
   2 -18   8        2.26        2.49      2.04 o 
  -3 -17   8        1.89        7.58      6.53 o 
  -2 -17   8        3.42        2.75      2.90 o 
  -1 -17   8       15.17       13.58      2.70 o 
   0 -17   8       21.48       22.12      3.52 o 
   1 -17   8       87.03      101.89      3.90 o 
   2 -17   8        0.22       -0.72      2.43 o 
   3 -17   8       34.65       39.20      3.39 o 
  -4 -16   8       19.25        4.78      3.47 o 
  -3 -16   8        4.02        2.45      3.05 o 
  -2 -16   8      123.13      121.43      3.35 o 
  -1 -16   8        0.20        2.40      3.69 o 
   0 -16   8       13.36       14.42      3.88 o 
   1 -16   8       59.25       65.15      4.12 o 
   2 -16   8       44.58       48.69      4.14 o 
   3 -16   8        6.29        3.43      3.16 o 
   4 -16   8       10.76       12.89      3.42 o 
  -4 -15   8        1.44        0.94      2.50 o 
  -3 -15   8        5.10        5.52      4.08 o 
  -2 -15   8       19.29       25.66      3.19 o 
  -1 -15   8       31.75       29.84      9.22 o 
   0 -15   8       25.99       21.14      4.31 o 
   1 -15   8      141.79      155.09      4.70 o 
   3 -15   8        2.88       11.52      3.40 o 
   4 -15   8        0.61        2.52      4.40 o 
   5 -15   8        3.20        6.07      2.46 o 
  -4 -14   8       53.43       60.22     13.29 o 
  -3 -14   8        1.66        2.83      4.87 o 
  -2 -14   8       14.45       19.17      4.39 o 
  -1 -14   8        2.25        7.88      4.46 o 
   0 -14   8        3.92        5.25      3.80 o 
   1 -14   8       20.70       19.23      3.75 o 
   2 -14   8       29.20       46.74      4.44 o 
   3 -14   8       52.79       44.47     21.60 o 
   4 -14   8       26.26       22.29      7.28 o 
   5 -14   8        5.28        9.84      2.88 o 
   6 -14   8       17.55       16.63      3.40 o 
  -6 -13   8        1.67        0.02      2.31 o 
  -5 -13   8        0.03       -0.98      3.08 o 
  -4 -13   8       54.01       48.25     16.74 o 
  -3 -13   8      173.48      181.67      4.68 o 
  -2 -13   8       39.04       37.91      4.10 o 
  -1 -13   8      269.00      302.10     13.59 o 
   0 -13   8       12.18       22.51      4.72 o 
   1 -13   8       70.77      107.05     17.22 o 
   2 -13   8      253.37      244.57     38.07 o 
   3 -13   8        6.81        1.55      2.76 o 
   4 -13   8        0.75        0.68      3.41 o 
   5 -13   8       39.96       53.68      3.83 o 
   6 -13   8        0.30       -2.24      2.76 o 
  -6 -12   8        6.98        4.49      2.82 o 
  -5 -12   8       82.55       84.90      3.88 o 
  -4 -12   8      216.10      207.13     60.82 o 
  -3 -12   8        3.72        0.80      3.03 o 
  -2 -12   8        0.17        1.03      3.06 o 
  -1 -12   8        0.02       -0.47      3.07 o 
   0 -12   8      171.86      159.53      5.65 o 
   1 -12   8        3.15        0.70      3.19 o 
   2 -12   8      128.50      120.72      4.84 o 
   3 -12   8       48.19       34.55      6.86 o 
   4 -12   8        0.53        1.47      3.45 o 
   5 -12   8       26.23       22.02      3.42 o 
   6 -12   8        5.81        3.74      3.03 o 
   7 -12   8       25.68       22.32      2.66 o 
  -7 -11   8        1.50        1.09      2.45 o 
  -6 -11   8        0.42        1.43      3.22 o 
  -5 -11   8        4.73        6.48      3.72 o 
  -4 -11   8       28.94       48.67     17.79 o 
  -3 -11   8      208.31      210.53     20.68 o 
  -2 -11   8        3.24        2.34      3.01 o 
  -1 -11   8      317.69      310.74      4.80 o 
   1 -11   8        6.82        9.90      4.35 o 
   2 -11   8        8.81       11.05      2.45 o 
   3 -11   8       49.42       63.35      8.81 o 
   4 -11   8       85.70       75.95      3.63 o 
   5 -11   8       59.74       76.80      3.66 o 
   6 -11   8       11.99       11.19      3.26 o 
   7 -11   8        8.05        6.20      2.67 o 
  -7 -10   8        1.55        0.84      2.92 o 
  -6 -10   8        6.47        8.64      3.49 o 
  -5 -10   8        7.46       13.59      3.82 o 
  -4 -10   8      254.84      265.51     17.20 o 
  -3 -10   8      133.45      155.91      8.96 o 
  -2 -10   8      449.17      460.06      7.39 o 
  -1 -10   8        3.39        2.97      2.81 o 
   0 -10   8      452.37      469.14      5.59 o 
   1 -10   8       67.09       69.90      4.40 o 
   2 -10   8       77.16       94.09     12.36 o 
   3 -10   8       36.40       35.58      6.36 o 
   4 -10   8       37.91       46.91      5.28 o 
   5 -10   8       18.67       22.41      3.49 o 
   6 -10   8       49.27       53.12      3.53 o 
   7 -10   8        0.82        4.14      3.19 o 
   8 -10   8       50.51       54.97      4.17 o 
  -8  -9   8       10.99       11.64      2.75 o 
  -7  -9   8        0.06        0.15      3.22 o 
  -6  -9   8        0.38       -1.54      7.86 o 
  -5  -9   8       88.01       84.58      4.48 o 
  -4  -9   8      131.07      126.88     12.89 o 
  -3  -9   8      646.56      657.25      5.41 o 
  -2  -9   8        0.61        4.99      3.47 o 
  -1  -9   8      324.12      261.91      4.15 o 
   0  -9   8       66.04       77.52      4.16 o 
   1  -9   8      172.90      207.70     13.36 o 
   2  -9   8       54.16       44.98      3.90 o 
   3  -9   8      176.47      188.25      4.33 o 
   4  -9   8      375.69      352.24      8.51 o 
   5  -9   8       44.35       52.34      4.26 o 
   6  -9   8       74.68       65.32      3.60 o 
   7  -9   8       16.69       16.04      3.09 o 
   8  -9   8       17.38       14.75      7.43 o 
  -8  -8   8        0.19       -0.19      2.90 o 
  -7  -8   8        0.05       -0.69      3.95 o 
  -6  -8   8        9.76       12.50      4.39 o 
  -5  -8   8       14.74       19.73      4.39 o 
  -4  -8   8       14.59       43.31     18.98 o 
  -3  -8   8      118.55      136.74      4.22 o 
  -2  -8   8     1065.08     1024.39     43.35 o 
  -1  -8   8      641.81      775.28     19.24 o 
   0  -8   8      358.08      330.20      6.79 o 
   1  -8   8      273.83      267.86      9.58 o 
   2  -8   8        1.61        2.29      2.14 o 
   3  -8   8       30.10       25.82      3.16 o 
   4  -8   8      379.82      425.39     19.23 o 
   5  -8   8       67.90       86.92      3.57 o 
   6  -8   8       30.54       40.93      3.57 o 
   7  -8   8        1.97        2.14      3.11 o 
   8  -8   8        8.99        6.47      4.44 o 
  -8  -7   8        2.21        4.39      3.53 o 
  -7  -7   8       31.92       42.00      4.33 o 
  -6  -7   8        4.82        4.46      4.43 o 
  -5  -7   8      181.66      204.14      5.12 o 
  -4  -7   8       85.63       61.66     24.29 o 
  -3  -7   8      285.98      305.97      4.45 o 
  -2  -7   8        0.22        1.54      3.51 o 
  -1  -7   8      633.05      667.41     47.27 o 
   0  -7   8        0.78        2.82      2.26 o 
   1  -7   8      284.63      276.16     10.00 o 
   2  -7   8        0.03        2.65      1.60 o 
   3  -7   8      474.54      466.24     17.13 o 
   4  -7   8        0.29       -0.38      3.81 o 
   5  -7   8        0.52        1.92      3.24 o 
   6  -7   8       30.96       25.01      4.83 o 
   7  -7   8        0.31        0.81      2.36 o 
   8  -7   8        3.73       -0.91      3.57 o 
   9  -7   8        7.50        7.12      3.61 o 
  -8  -6   8       11.02       11.08      5.87 o 
  -7  -6   8       88.49       85.66     21.98 o 
  -6  -6   8       18.99       23.80      8.26 o 
  -5  -6   8        3.88        4.14      3.10 o 
  -4  -6   8       93.36       82.46      4.06 o 
  -3  -6   8       46.63       50.62      3.81 o 
  -2  -6   8       40.65       37.53      1.81 o 
  -1  -6   8      395.51      383.79     16.10 o 
   0  -6   8     2006.04     2014.18     34.20 o 
   1  -6   8     1851.48     1963.09     13.86 o 
   2  -6   8      799.10      762.74     23.17 o 
   3  -6   8      378.07      339.31     11.72 o 
   4  -6   8     1037.52     1064.74     22.75 o 
   5  -6   8        1.05       -0.53      2.36 o 
   6  -6   8       54.60       55.56      8.13 o 
   7  -6   8       50.57       30.69      4.73 o 
   8  -6   8       39.90       35.30     17.12 o 
   9  -6   8       23.73       24.82     10.44 o 
  -8  -5   8        0.17        2.28      2.92 o 
  -7  -5   8       44.01       59.72      9.23 o 
  -6  -5   8        2.32        5.01      3.58 o 
  -5  -5   8       57.58       54.70      3.43 o 
  -4  -5   8      368.42      291.37      7.96 o 
  -3  -5   8       71.31       80.91      3.38 o 
  -2  -5   8       54.01       39.18      5.55 o 
  -1  -5   8      128.88      106.25      2.07 o 
   0  -5   8      277.98      330.09     10.42 o 
   1  -5   8     2538.99     2586.56     27.90 o 
   2  -5   8        0.69       -0.33      1.11 o 
   3  -5   8        8.19        6.71      1.47 o 
   4  -5   8      292.37      312.10      3.73 o 
   5  -5   8      430.12      455.94     26.63 o 
   6  -5   8        0.11        0.60      2.56 o 
   7  -5   8       20.97       23.04      7.98 o 
   8  -5   8       63.69       65.31     19.92 o 
   9  -5   8       10.39        4.71      2.50 o 
  -9  -4   8        0.32       -1.01      2.91 o 
  -8  -4   8        1.58        2.68      3.31 o 
  -7  -4   8       15.84       19.01      3.76 o 
  -6  -4   8      435.70      498.14      6.41 o 
  -5  -4   8       41.79       51.30      9.42 o 
  -4  -4   8      463.87      354.74      6.05 o 
  -3  -4   8       13.79       20.94      1.49 o 
  -2  -4   8      422.09      487.22      9.05 o 
  -1  -4   8      803.87      793.01     15.26 o 
   0  -4   8     1735.47     1833.51     36.44 o 
   1  -4   8       48.88       53.90      1.50 o 
   2  -4   8     2335.03     2274.96     34.33 o 
   3  -4   8      299.85      281.29      6.27 o 
   4  -4   8        1.44        3.29      1.43 o 
   5  -4   8      285.24      325.95     14.14 o 
   6  -4   8        2.32       -0.92      2.56 o 
   7  -4   8        2.51        4.11      3.52 o 
   8  -4   8       19.36       13.08      4.71 o 
   9  -4   8        6.66        5.60      3.15 o 
  -9  -3   8        3.39        7.74      3.10 o 
  -8  -3   8        0.06       -3.46      3.46 o 
  -7  -3   8       92.06      139.41      4.21 o 
  -6  -3   8        0.08        1.40      3.65 o 
  -5  -3   8       24.94       28.04      3.29 o 
  -4  -3   8       59.75       26.36      7.49 o 
  -3  -3   8      343.89      355.07      7.94 o 
  -2  -3   8     1010.78      983.85     20.28 o 
  -1  -3   8      448.42      521.77      9.56 o 
   0  -3   8      226.62      242.26      6.63 o 
   1  -3   8      156.77      183.53      4.23 o 
   2  -3   8      335.76      327.17      6.79 o 
   3  -3   8       57.62       58.99      2.43 o 
   4  -3   8      963.80      922.08     11.31 o 
   5  -3   8      156.13      143.91      5.63 o 
   6  -3   8        0.39        3.70      4.93 o 
   7  -3   8       99.18      109.71     21.56 o 
   8  -3   8        1.24        1.19      4.95 o 
   9  -3   8        2.46        4.15      2.90 o 
  -9  -2   8        0.04        0.67      2.60 o 
  -8  -2   8        7.10        7.39      3.62 o 
  -7  -2   8       78.55      111.94      5.57 o 
  -6  -2   8       16.66       32.95     12.89 o 
  -5  -2   8       63.87       58.83      7.40 o 
  -4  -2   8      360.05      246.07      3.45 o 
  -3  -2   8      612.02      611.59      4.90 o 
  -2  -2   8        3.91        2.16      1.42 o 
  -1  -2   8     1487.75     1496.76     23.48 o 
   0  -2   8     3131.88     3377.35     47.43 o 
   1  -2   8      489.37      576.23      9.42 o 
   2  -2   8      476.32      407.69      7.37 o 
   3  -2   8     1516.55     1611.33     29.19 o 
   4  -2   8        9.92       10.06      1.65 o 
   5  -2   8        4.08        5.21      3.03 o 
   6  -2   8      153.81      210.29      7.45 o 
   7  -2   8      175.35      171.31      6.11 o 
   8  -2   8      207.57      230.05      6.63 o 
   9  -2   8        0.42        1.53      3.02 o 
  -9  -1   8        1.41        0.80      2.79 o 
  -8  -1   8       13.57       16.27      3.71 o 
  -7  -1   8      219.77      293.14      6.72 o 
  -6  -1   8       12.28       12.00      3.92 o 
  -5  -1   8       19.96        8.98      3.37 o 
  -4  -1   8        4.83        1.59      1.45 o 
  -3  -1   8      543.72      547.44     10.77 o 
  -2  -1   8     1146.74     1415.79     15.68 o 
  -1  -1   8      373.69      481.87     12.65 o 
   0  -1   8     1718.58     1674.94     35.54 o 
   1  -1   8     4042.25     4164.64     42.07 o 
   2  -1   8      821.61      752.78      9.20 o 
   3  -1   8     1094.55     1036.81     16.71 o 
   4  -1   8       58.01       56.33      2.32 o 
   5  -1   8     1333.47     1378.55     75.27 o 
   6  -1   8      388.13      430.23      6.49 o 
   7  -1   8       13.87       17.16      3.66 o 
   8  -1   8       62.02       68.08      5.02 o 
   9  -1   8       75.58       86.57      5.57 o 
  -9   0   8        2.12        3.78      2.80 o 
  -8   0   8        1.84      481.04    248.25 o 
  -7   0   8       23.48       27.81      4.10 o 
  -6   0   8      359.49      426.43     11.29 o 
  -5   0   8        8.67        7.01      3.42 o 
  -4   0   8       23.81       27.46     23.14 o 
  -3   0   8      383.11      380.36     18.64 o 
  -2   0   8     4455.59     4840.14    111.34 o 
  -1   0   8     1344.81     1368.64     23.98 o 
   0   0   8     1599.39     1486.16     28.54 o 
   1   0   8     2026.67     1948.86     38.72 o 
   2   0   8     3326.85     3260.94     57.03 o 
   3   0   8       39.87       40.49      2.05 o 
   4   0   8       13.34        7.05      2.49 o 
   5   0   8      117.14      104.73      9.99 o 
   6   0   8      112.80      139.43     11.96 o 
   7   0   8       97.70      100.96     10.81 o 
   8   0   8       67.60       74.87      9.07 o 
   9   0   8      166.77      192.46      3.92 o 
  10   0   8        3.75        1.63      3.60 o 
  -9   1   8        0.10        0.70      2.80 o 
  -8   1   8       83.03      123.58      4.06 o 
  -7   1   8        3.95       12.55      5.87 o 
  -6   1   8      175.74      161.16      9.72 o 
  -5   1   8      907.98      943.86     19.32 o 
  -4   1   8      147.29      144.14     13.49 o 
  -3   1   8     1094.57     1081.75     29.77 o 
  -2   1   8      813.45      790.40     19.27 o 
  -1   1   8     2300.45     2635.73     55.41 o 
   0   1   8     2095.61     2121.93     21.65 o 
   1   1   8      296.04      395.39     11.38 o 
   2   1   8     4833.82     4927.12     92.39 o 
   3   1   8      249.17      264.62      4.85 o 
   4   1   8      615.97      545.24     19.94 o 
   5   1   8       30.29       34.16      7.35 o 
   6   1   8       71.72       58.31      6.48 o 
   7   1   8        1.12       -3.79      3.79 o 
   8   1   8        7.25        8.08      4.80 o 
   9   1   8        7.11        7.64      3.07 o 
  10   1   8        2.47       -2.66      3.72 o 
  -9   2   8        0.27       -1.53      2.66 o 
  -8   2   8       28.54       27.32      5.19 o 
  -7   2   8       26.64       42.00      4.28 o 
  -6   2   8      186.24      180.77      6.20 o 
  -5   2   8       18.83       14.25      3.54 o 
  -4   2   8      186.25      154.33      3.35 o 
  -3   2   8      450.07      424.99      8.47 o 
  -2   2   8        1.99        6.67      1.31 o 
  -1   2   8       28.80       39.72      0.92 o 
   0   2   8      292.55      351.59      6.97 o 
   1   2   8     4741.66     4584.00     68.93 o 
   2   2   8      972.20      902.14     10.58 o 
   3   2   8      137.41      143.16      2.56 o 
   4   2   8      265.46      242.95     10.89 o 
   5   2   8      150.08      166.31      6.97 o 
   6   2   8      178.96      210.72      4.56 o 
   7   2   8        9.50        7.02      3.68 o 
   8   2   8        0.18        3.84      3.45 o 
   9   2   8       77.63       72.50      3.32 o 
  10   2   8        0.01        2.14      3.62 o 
  -9   3   8        1.73        0.99      3.15 o 
  -8   3   8       11.29       16.82      3.55 o 
  -7   3   8        0.22        1.82      4.01 o 
  -6   3   8        1.07        2.26      3.85 o 
  -5   3   8       96.88       89.98      5.80 o 
  -4   3   8      255.68      255.13      3.49 o 
  -3   3   8        3.95        6.60      1.27 o 
  -2   3   8      121.54      139.17      2.32 o 
  -1   3   8      998.17      974.65     15.43 o 
   0   3   8       61.61       58.25      1.08 o 
   1   3   8      781.78      674.70     18.82 o 
   2   3   8      114.00      158.94      3.95 o 
   3   3   8      693.27      704.62      8.73 o 
   4   3   8        1.33        7.51      1.53 o 
   5   3   8      352.29      415.72     14.90 o 
   6   3   8       38.20       58.94     14.72 o 
   7   3   8        6.44        6.79      4.27 o 
   8   3   8       10.17       16.84      3.47 o 
   9   3   8        8.21        3.37      2.85 o 
  10   3   8        2.80        2.99      3.52 o 
  -8   4   8        7.78        8.98      3.33 o 
  -7   4   8       67.92       78.45      5.12 o 
  -6   4   8       21.86       29.61      5.99 o 
  -5   4   8       19.18       10.78      3.46 o 
  -4   4   8       69.01       77.75      7.53 o 
  -3   4   8      571.95      530.77     11.79 o 
  -2   4   8     3132.69     3146.17     52.13 o 
  -1   4   8      120.78      164.17      3.14 o 
   0   4   8      185.03      199.89      4.48 o 
   1   4   8        2.31        4.87      1.40 o 
   2   4   8     1803.68     1880.58     19.55 o 
   3   4   8      536.90      578.00      5.87 o 
   4   4   8      214.30      209.28      9.41 o 
   5   4   8        1.35        2.30      3.61 o 
   6   4   8      850.39     2186.98     10.20 o 
   7   4   8      170.03      159.51      9.28 o 
   8   4   8        0.06        1.65      3.25 o 
   9   4   8       16.01       12.08      2.76 o 
  10   4   8        2.61        2.64      3.36 o 
  -8   5   8       24.11       31.14      4.32 o 
  -7   5   8       31.74       33.43      5.05 o 
  -6   5   8       15.01       16.29      5.38 o 
  -5   5   8      205.72      178.63      3.97 o 
  -4   5   8       85.04      104.67      4.67 o 
  -3   5   8       75.19      100.42      4.89 o 
  -2   5   8      760.04      788.92     14.21 o 
  -1   5   8     1642.31     1537.33     21.86 o 
   0   5   8       78.19       95.12      2.67 o 
   1   5   8     2341.90     2305.80     46.34 o 
   2   5   8      296.41      314.25      2.47 o 
   3   5   8      322.54      349.85      3.36 o 
   4   5   8        4.45       11.52      1.55 o 
   5   5   8      233.58      257.18     12.29 o 
   6   5   8        8.23        9.08      4.21 o 
   7   5   8      164.09      154.77      4.81 o 
   8   5   8       24.66       24.53      4.60 o 
   9   5   8        1.87        1.77      2.53 o 
  -8   6   8       17.59       18.25      3.79 o 
  -7   6   8       18.05       18.47      4.55 o 
  -6   6   8       11.42       17.26      4.92 o 
  -5   6   8       28.76       17.36      3.53 o 
  -4   6   8      690.06      609.19     55.89 o 
  -3   6   8        3.96        0.26      1.44 o 
  -2   6   8      494.96      485.33     13.90 o 
  -1   6   8     1119.29     1149.88     22.46 o 
   0   6   8      623.47      670.88     29.95 o 
   1   6   8      964.47     1049.16     29.87 o 
   2   6   8      223.70      195.02      3.31 o 
   3   6   8       40.51       44.32      1.80 o 
   4   6   8       37.62       56.49      3.20 o 
   5   6   8      305.89      372.20     13.18 o 
   6   6   8       33.93       27.29      6.23 o 
   7   6   8      387.88      393.72      5.56 o 
   8   6   8        5.66        3.08      2.98 o 
   9   6   8        5.73        6.98      2.34 o 
  -8   7   8       21.18       15.53      3.31 o 
  -7   7   8      131.42      115.22      4.96 o 
  -6   7   8       20.71       17.70      4.72 o 
  -5   7   8       71.78       72.59      4.73 o 
  -4   7   8        8.03        8.82      3.16 o 
  -3   7   8       87.13       83.86      3.46 o 
  -2   7   8      260.44      224.04      2.84 o 
  -1   7   8        3.19        4.78      1.39 o 
   0   7   8      242.25      265.56      9.96 o 
   1   7   8      135.04      137.60      2.80 o 
   2   7   8      327.37      312.34      6.07 o 
   3   7   8      741.51      711.82     16.80 o 
   4   7   8      185.19      163.19      9.13 o 
   5   7   8      381.45      431.22     17.04 o 
   6   7   8      180.66      190.48      7.89 o 
   7   7   8      207.75      207.38     19.65 o 
   8   7   8        5.29        4.40      2.89 o 
   9   7   8        2.20        0.78      2.07 o 
  -7   8   8        2.65        3.36      2.86 o 
  -6   8   8       19.72       15.27      4.17 o 
  -5   8   8       12.29        3.17      3.34 o 
  -4   8   8      207.39      180.01      6.65 o 
  -3   8   8      126.94      108.97      7.72 o 
  -2   8   8        4.03        5.67      1.95 o 
  -1   8   8      225.14      237.15      4.40 o 
   0   8   8      228.63      215.78      4.89 o 
   1   8   8     1753.54     1799.34     15.17 o 
   2   8   8     3190.43     3223.01     60.11 o 
   3   8   8       42.69       42.41      3.76 o 
   4   8   8       25.17       17.27      2.13 o 
   5   8   8       92.70       77.43      8.26 o 
   6   8   8       50.59       60.32      6.23 o 
   7   8   8        1.90       -0.18      3.78 o 
   8   8   8        0.59        0.70      2.67 o 
   9   8   8        1.80        0.43      3.05 o 
  -7   9   8       13.51       16.37      4.29 o 
  -5   9   8       87.09       70.25     15.11 o 
  -4   9   8        0.19        3.83      3.55 o 
  -3   9   8      227.57      174.06     12.54 o 
  -2   9   8      158.14      168.31     12.77 o 
  -1   9   8      680.41      631.61     25.64 o 
   0   9   8      358.52      366.89      5.34 o 
   1   9   8      112.56      134.28      8.47 o 
   2   9   8       30.34       40.43      3.73 o 
   3   9   8      396.55      408.73      7.05 o 
   4   9   8       50.49       50.67      8.82 o 
   5   9   8       84.51      123.08      7.08 o 
   6   9   8      136.31      148.84      6.85 o 
   7   9   8        6.32        2.94      5.68 o 
   8   9   8        1.34        3.01      3.08 o 
  -7  10   8        6.11        6.15      3.80 o 
  -6  10   8      129.31      155.11      4.92 o 
  -5  10   8       13.90       15.21      5.03 o 
  -4  10   8       49.16       50.57      3.75 o 
  -3  10   8       62.12       40.57      2.80 o 
  -2  10   8       47.40       37.96      3.36 o 
  -1  10   8        0.19       -0.51      5.76 o 
   0  10   8      645.78     1963.16    961.13 o 
   1  10   8      650.80      672.02      6.74 o 
   2  10   8      702.61      723.82      5.09 o 
   3  10   8      134.84      145.41      6.71 o 
   4  10   8      163.93      155.28     24.79 o 
   5  10   8      116.91      117.04      7.10 o 
   6  10   8       19.10       15.76      6.25 o 
   7  10   8       12.81       11.56      5.34 o 
  -7  11   8        3.71        2.91      3.15 o 
  -6  11   8        0.24       -2.98      3.91 o 
  -5  11   8       26.87       26.40      6.51 o 
  -4  11   8        0.56        4.23      3.55 o 
  -3  11   8      266.61      242.99     15.09 o 
  -2  11   8        7.25        6.54      3.51 o 
  -1  11   8      232.08      232.19      6.94 o 
   0  11   8        2.32        4.62      6.23 o 
   1  11   8      343.87      354.05      6.61 o 
   2  11   8      127.42      140.91      6.95 o 
   3  11   8      215.25      237.00      6.37 o 
   4  11   8        0.73        3.40      3.21 o 
   5  11   8       13.32       18.14      6.78 o 
   6  11   8       89.87       72.99      6.45 o 
   7  11   8        3.52        4.50      5.01 o 
  -6  12   8       41.53       28.92     10.06 o 
  -5  12   8        1.43        1.72      3.11 o 
  -4  12   8       41.78       22.67     10.25 o 
  -3  12   8       15.39       15.88      3.70 o 
  -2  12   8       97.50       90.49      5.79 o 
  -1  12   8       31.80       37.80      6.91 o 
   0  12   8      456.41      434.86      5.44 o 
   1  12   8        0.40       67.26     47.52 o 
   2  12   8        8.79        5.29      6.57 o 
   3  12   8       34.44       36.67      4.50 o 
   4  12   8        7.58        8.80      3.31 o 
   5  12   8        7.40       15.46      6.65 o 
   6  12   8       26.87       20.28      5.74 o 
   7  12   8        3.80        2.10      4.53 o 
  -6  13   8       11.89        4.88      2.14 o 
  -5  13   8      136.07       97.11      5.54 o 
  -4  13   8        2.96       -2.82      6.07 o 
  -3  13   8        0.48       -0.32      3.09 o 
  -2  13   8      179.88      195.04     20.20 o 
  -1  13   8        0.23        9.61     11.70 o 
   0  13   8      185.47      200.38      6.70 o 
   1  13   8      232.14      244.74      5.33 o 
   2  13   8        0.04        2.45      4.59 o 
   3  13   8      241.03      281.15      8.42 o 
   4  13   8      269.93      271.15     10.64 o 
   5  13   8       26.49       50.74      6.90 o 
   6  13   8       83.86       82.61      6.02 o 
   7  13   8        0.10        0.77      3.79 o 
  -5  14   8        7.13        3.67      2.29 o 
  -4  14   8       79.17       78.24      5.98 o 
  -3  14   8       70.05       38.33     20.51 o 
  -2  14   8      279.18      327.73      7.98 o 
  -1  14   8      259.54      282.32      8.13 o 
   0  14   8       11.01        1.92      7.42 o 
   1  14   8       17.00       23.29      4.92 o 
   2  14   8       27.85       29.84      7.45 o 
   3  14   8        0.03       -2.74      7.58 o 
   4  14   8      184.65      210.43     21.89 o 
   5  14   8      100.90       97.62      6.78 o 
   6  14   8       55.26       46.14      5.26 o 
  -5  15   8       30.41       23.53      4.03 o 
  -4  15   8        1.76        4.80      5.36 o 
  -3  15   8       34.68       33.66      7.19 o 
  -2  15   8        6.28        4.56      6.92 o 
  -1  15   8       13.36       17.53      7.17 o 
   0  15   8       94.75      108.30      8.30 o 
   1  15   8       64.28       69.46      7.42 o 
   2  15   8       18.47       15.82      5.01 o 
   3  15   8       16.54       13.67      7.58 o 
   4  15   8       55.80       47.54     22.39 o 
   5  15   8       28.67       26.79      6.10 o 
   6  15   8        0.02       -0.25      4.23 o 
  -4  16   8       32.15       42.13      4.77 o 
  -3  16   8        0.79       -0.68      2.37 o 
  -2  16   8       78.10       66.20     17.97 o 
  -1  16   8       45.40       53.59      4.79 o 
   0  16   8       37.20       62.22     14.53 o 
   1  16   8       39.90       56.05      7.80 o 
   2  16   8       44.56       53.43      7.96 o 
   3  16   8        4.87        4.50      4.64 o 
   4  16   8      123.20      107.68     37.73 o 
   5  16   8        0.39       -0.61      5.15 o 
  -3  17   8       26.53       21.14     11.84 o 
  -2  17   8       11.13       13.55      6.31 o 
  -1  17   8      168.23      176.36     32.40 o 
   0  17   8        1.37      142.31     77.33 o 
   1  17   8        0.13       -2.80      4.20 o 
   2  17   8        4.19        1.95      4.09 o 
   3  17   8        0.49       -1.82      3.47 o 
   4  17   8      135.54      141.30     29.22 o 
   5  17   8       10.71       12.77      4.21 o 
  -2  18   8        1.55        2.64      2.48 o 
  -1  18   8        0.85        2.19      2.97 o 
   0  18   8      148.44      153.08     28.26 o 
   1  18   8        5.63        0.68      3.68 o 
   2  18   8       85.20      108.42     21.43 o 
   3  18   8       24.99       56.90     32.54 o 
   4  18   8        0.03       -0.89      2.39 o 
  -1  19   8       14.28       19.25      5.04 o 
   0  19   8        6.16       13.35      2.98 o 
   1  19   8        7.37        5.80      3.14 o 
   2  19   8        8.49        8.37      2.96 o 
   3  19   8       10.15        5.77      2.56 o 
  -2 -18   9        0.07       -2.01      3.53 o 
  -1 -18   9       56.17       51.48      2.77 o 
   0 -18   9       22.36       18.21      2.86 o 
   1 -18   9       62.39       65.26      3.14 o 
  -3 -17   9        0.35        2.42      1.97 o 
  -2 -17   9        0.72        0.75      2.33 o 
  -1 -17   9        6.12       11.00      3.85 o 
   0 -17   9       25.89       26.11      5.32 o 
   1 -17   9        1.30        1.36      3.40 o 
   2 -17   9       38.60       49.96      3.50 o 
   3 -17   9        0.03       -0.83      3.08 o 
  -4 -16   9        7.66        5.04      3.35 o 
  -3 -16   9       29.18       32.70      3.29 o 
  -2 -16   9        0.00       -2.17      6.94 o 
  -1 -16   9       29.48       31.23     10.77 o 
   0 -16   9        4.61        7.73      3.91 o 
   1 -16   9        0.23       -0.83      3.69 o 
   2 -16   9        7.80       11.97      3.79 o 
   3 -16   9       52.31       63.77     25.12 o 
   4 -16   9       32.00       35.17      3.21 o 
  -4 -15   9        2.25        0.43      2.36 o 
  -3 -15   9       63.34       66.77     18.54 o 
  -2 -15   9        8.08        9.58      3.12 o 
  -1 -15   9       11.10       16.46      4.29 o 
   0 -15   9      125.99      141.58      4.60 o 
   1 -15   9       34.55       33.30      8.45 o 
   2 -15   9       59.46       26.27      8.50 o 
   3 -15   9        0.37       -0.94      2.52 o 
   4 -15   9        3.43        2.72      2.51 o 
   5 -15   9       10.91       10.74      3.15 o 
  -5 -14   9        0.14        1.72      2.96 o 
  -4 -14   9        0.50       -3.64      8.21 o 
  -3 -14   9       10.18        3.95      4.74 o 
  -2 -14   9       68.82       77.29      4.58 o 
  -1 -14   9       52.04       81.26      4.88 o 
   0 -14   9       32.37       45.71      4.67 o 
   1 -14   9        0.44        5.93      4.50 o 
   2 -14   9        1.66        3.94      2.96 o 
   3 -14   9       36.46       31.99     17.17 o 
   4 -14   9        1.09       -2.01      2.85 o 
   5 -14   9       55.02       53.87     18.22 o 
  -6 -13   9        0.01        1.09      2.36 o 
  -5 -13   9        8.22        9.80      3.07 o 
  -4 -13   9       59.89       58.12     22.60 o 
  -3 -13   9      115.38      101.02     25.93 o 
  -2 -13   9        3.59        3.36      3.22 o 
  -1 -13   9        0.69        2.01      3.39 o 
   0 -13   9      142.03      140.92     16.33 o 
   1 -13   9       10.17        7.84      9.18 o 
   2 -13   9       53.04       35.17      4.77 o 
   3 -13   9        5.18        5.77      2.77 o 
   4 -13   9      173.06      160.96     28.18 o 
   5 -13   9       19.24       14.10      3.01 o 
   6 -13   9       83.39       80.00     12.84 o 
  -6 -12   9        9.79        7.51      2.86 o 
  -5 -12   9       29.77       35.17      3.62 o 
  -4 -12   9      109.24      113.23     30.05 o 
  -3 -12   9      164.35      179.67     22.21 o 
  -2 -12   9      203.13      221.89      9.70 o 
  -1 -12   9        0.07        2.88      3.18 o 
   0 -12   9       42.02       44.38      4.43 o 
   1 -12   9      343.74      393.07     21.97 o 
   2 -12   9       49.24       42.81      4.81 o 
   3 -12   9        4.56        0.45      3.26 o 
   4 -12   9       26.64       22.01      6.55 o 
   5 -12   9        0.88        2.25      3.54 o 
   6 -12   9        4.91        7.15      2.74 o 
   7 -12   9       58.32       58.17      4.07 o 
  -7 -11   9       25.98       22.94      2.64 o 
  -6 -11   9        0.41        0.30      3.22 o 
  -5 -11   9        7.45       12.98      3.78 o 
  -4 -11   9       11.21       12.50      4.65 o 
  -3 -11   9       49.61       59.57      3.60 o 
  -2 -11   9        2.46        9.23      5.38 o 
  -1 -11   9      250.55      255.85     12.80 o 
   0 -11   9       28.36       16.33      4.76 o 
   1 -11   9      171.27      142.42     13.03 o 
   2 -11   9      122.63      107.23      8.80 o 
   3 -11   9       54.30       27.34      5.14 o 
   4 -11   9      171.57      174.07     13.89 o 
   5 -11   9       58.91       51.10      7.90 o 
   6 -11   9       46.26       52.80      3.19 o 
   7 -11   9        0.60        1.09      2.31 o 
  -7 -10   9        1.00        6.69      2.92 o 
  -6 -10   9        8.58        9.59      3.54 o 
  -5 -10   9        3.12        4.72      3.89 o 
  -4 -10   9       58.08       63.48      8.78 o 
  -3 -10   9       68.84       87.97     15.40 o 
  -2 -10   9       60.37       74.83      4.17 o 
  -1 -10   9       56.55      105.02      4.25 o 
   0 -10   9       73.12      172.41     35.21 o 
   1 -10   9      154.87      151.71      4.17 o 
   2 -10   9       32.71       24.69      3.47 o 
   3 -10   9        3.87        1.23      2.40 o 
   4 -10   9       12.11       11.71      3.30 o 
   5 -10   9       51.92       68.54      4.19 o 
   6 -10   9        0.01        1.00      3.13 o 
   7 -10   9      138.13      146.20     23.76 o 
  -7  -9   9        4.65        4.47      3.25 o 
  -6  -9   9       34.19       45.48      3.98 o 
  -5  -9   9        0.29       -2.21      4.06 o 
  -4  -9   9      389.74      392.42     66.29 o 
  -3  -9   9       77.41       79.43      4.20 o 
  -2  -9   9        2.23        1.15      3.77 o 
  -1  -9   9      109.01       96.19      3.83 o 
   0  -9   9       41.80       68.00      3.71 o 
   1  -9   9      391.00      320.16      4.53 o 
   2  -9   9       31.90       24.55      2.86 o 
   3  -9   9        0.97       -0.10      2.19 o 
   4  -9   9      393.55      357.01      8.89 o 
   5  -9   9       97.62       91.14      3.57 o 
   6  -9   9        0.14       -0.06      3.20 o 
   7  -9   9        0.13        0.40      2.72 o 
   8  -9   9       19.27       20.87      4.19 o 
  -8  -8   9        0.18        0.38      2.75 o 
  -7  -8   9        1.12       -2.65      7.49 o 
  -6  -8   9       35.91       38.77      4.44 o 
  -5  -8   9       11.10        9.64      4.48 o 
  -4  -8   9      127.56      143.17      6.99 o 
  -3  -8   9      319.13      418.38      5.99 o 
  -2  -8   9      227.13      232.55      4.08 o 
  -1  -8   9      320.13      360.28      4.30 o 
   0  -8   9        0.12        7.54      2.57 o 
   1  -8   9      473.99      483.75      9.45 o 
   2  -8   9      886.18      796.77     14.97 o 
   3  -8   9        0.17        4.35      3.38 o 
   4  -8   9       20.81       28.23      4.73 o 
   5  -8   9      179.48      204.60     14.50 o 
   6  -8   9       15.44       22.63      3.36 o 
   7  -8   9       74.39       80.19     25.37 o 
   8  -8   9        0.72        3.77      4.38 o 
  -8  -7   9        0.52        2.12      3.12 o 
  -7  -7   9        1.82        6.59      4.17 o 
  -6  -7   9       11.52       11.88      4.48 o 
  -5  -7   9       44.23       59.88      4.86 o 
  -4  -7   9      151.41       98.85     29.30 o 
  -3  -7   9      230.26      246.29      4.68 o 
  -2  -7   9       89.03      129.98      6.82 o 
  -1  -7   9      476.88      490.95     11.62 o 
   0  -7   9      158.82      220.23      5.60 o 
   1  -7   9      178.89      211.06      6.39 o 
   2  -7   9     1996.78     2001.80     38.17 o 
   3  -7   9      798.79      810.92     41.44 o 
   4  -7   9        3.38        3.95      2.91 o 
   5  -7   9        8.33        7.10      3.14 o 
   6  -7   9      266.58      267.32     27.13 o 
   7  -7   9        1.43        2.45      2.89 o 
   8  -7   9        7.66       11.96      4.49 o 
  -8  -6   9       17.40       20.62      8.12 o 
  -7  -6   9        0.53        2.39      3.90 o 
  -6  -6   9        8.52       12.99      3.25 o 
  -5  -6   9      140.21      147.05     25.77 o 
  -4  -6   9      230.19      218.36     34.53 o 
  -3  -6   9      382.71      379.25     20.99 o 
  -2  -6   9      183.78      159.37     22.66 o 
  -1  -6   9       15.39        9.65      1.67 o 
   0  -6   9      391.55      445.67     10.17 o 
   1  -6   9       51.95       59.07      2.84 o 
   2  -6   9       15.91       16.05      2.00 o 
   3  -6   9      229.62      258.01      7.70 o 
   4  -6   9      406.85      380.17     18.57 o 
   5  -6   9      142.93      127.22     11.91 o 
   6  -6   9       14.28        7.96      2.49 o 
   7  -6   9      122.88      116.48     39.20 o 
   8  -6   9       77.26       62.98     22.85 o 
   9  -6   9       18.62       21.17      3.80 o 
  -8  -5   9        8.17        9.32      2.84 o 
  -7  -5   9        6.36       11.85      4.56 o 
  -6  -5   9      193.83      204.14     22.29 o 
  -5  -5   9      147.73      144.83      6.91 o 
  -4  -5   9       25.38       15.84      2.41 o 
  -3  -5   9       68.10       32.86      2.15 o 
  -2  -5   9      405.15      497.75     13.62 o 
  -1  -5   9        8.70       15.87      1.66 o 
   0  -5   9       19.40       22.55      2.23 o 
   1  -5   9      535.12      531.87     10.74 o 
   2  -5   9     1798.98     1920.15     45.69 o 
   3  -5   9       20.10       30.35      2.82 o 
   4  -5   9       20.78       13.63      2.58 o 
   5  -5   9      197.03      209.00     15.62 o 
   6  -5   9        1.03        2.57      3.42 o 
   7  -5   9       17.39       17.45      8.61 o 
   8  -5   9       57.11       57.03     20.46 o 
   9  -5   9       21.69       21.24      8.50 o 
  -8  -4   9        0.05        3.58      3.05 o 
  -7  -4   9        1.11        4.31      3.55 o 
  -6  -4   9      263.81      322.47      6.06 o 
  -5  -4   9      214.52      250.18      4.11 o 
  -4  -4   9       24.06       23.57      4.16 o 
  -3  -4   9     2037.46     2203.41     19.06 o 
  -2  -4   9      484.12      458.17     12.80 o 
  -1  -4   9      141.41      164.21      3.64 o 
   0  -4   9      153.38      178.85      4.66 o 
   1  -4   9      549.07      479.29     12.33 o 
   2  -4   9      700.52      744.64     10.92 o 
   3  -4   9       65.85       73.02      3.77 o 
   4  -4   9      679.33      684.18     18.41 o 
   5  -4   9      508.78      472.76     20.62 o 
   6  -4   9      154.39      196.14     24.73 o 
   7  -4   9       64.93       61.73      9.40 o 
   8  -4   9        5.90        0.37      4.43 o 
   9  -4   9       77.37       75.28     23.37 o 
  -9  -3   9        5.79        8.83      2.27 o 
  -8  -3   9        1.13       -1.44      3.33 o 
  -7  -3   9       10.74        9.12      3.88 o 
  -6  -3   9      126.34      121.72      4.18 o 
  -5  -3   9      476.65      634.75     26.68 o 
  -4  -3   9       29.92       35.49      4.62 o 
  -3  -3   9       28.75       40.51      2.26 o 
  -2  -3   9       38.37       37.93      4.51 o 
  -1  -3   9     1332.68     1405.55     37.45 o 
   0  -3   9        5.34       14.90      1.64 o 
   1  -3   9       22.08       23.14      1.67 o 
   2  -3   9      224.75      267.21      3.94 o 
   3  -3   9       77.44      104.36      4.51 o 
   4  -3   9        4.33        2.13      1.48 o 
   5  -3   9        7.34       15.44      5.27 o 
   6  -3   9      780.37      792.64      7.58 o 
   7  -3   9      112.29      138.77     20.75 o 
   8  -3   9       19.54        7.55      4.90 o 
   9  -3   9        9.96       12.14      4.88 o 
  -9  -2   9        0.02        2.15      2.44 o 
  -8  -2   9       28.61       39.11      3.61 o 
  -7  -2   9        0.93        1.39      4.00 o 
  -6  -2   9       72.36      102.90      5.38 o 
  -5  -2   9        0.93        7.27      7.94 o 
  -4  -2   9      665.41      759.13     31.62 o 
  -3  -2   9      369.49      485.36     15.69 o 
  -2  -2   9      922.94      984.42     10.69 o 
  -1  -2   9        2.11       14.04      1.45 o 
   0  -2   9      344.69      405.41      7.58 o 
   1  -2   9     1181.59     1101.43     23.44 o 
   2  -2   9      259.69      300.22      6.48 o 
   3  -2   9        1.48        3.28      1.02 o 
   4  -2   9      693.89      591.81     15.68 o 
   5  -2   9        4.75        7.45      3.24 o 
   6  -2   9       33.46       30.65      4.41 o 
   7  -2   9      533.59      571.87     41.65 o 
   8  -2   9       60.94       51.72      5.66 o 
   9  -2   9        8.06       11.89      2.96 o 
  -9  -1   9        0.88        2.65      2.47 o 
  -8  -1   9       48.16       56.67      3.70 o 
  -7  -1   9       79.23       93.93      4.28 o 
  -6  -1   9       84.08       86.21      4.34 o 
  -5  -1   9      230.74      311.33     22.68 o 
  -4  -1   9      158.37      134.06      7.46 o 
  -3  -1   9       42.59       56.44      1.87 o 
  -2  -1   9      638.22      546.83      9.36 o 
  -1  -1   9       52.86       41.65      4.35 o 
   0  -1   9     1744.89     1732.36     32.46 o 
   1  -1   9      141.40      269.81      6.76 o 
   2  -1   9       11.36       19.53      1.54 o 
   3  -1   9       37.87       64.88      4.84 o 
   4  -1   9      388.07      395.57     12.89 o 
   5  -1   9      212.56      181.09     13.02 o 
   6  -1   9      824.25      896.58      7.78 o 
   7  -1   9       52.35       71.68      3.92 o 
   8  -1   9       33.34       35.55      5.58 o 
   9  -1   9        4.74        7.09      3.03 o 
  -9   0   9        0.15        0.88      2.60 o 
  -8   0   9        2.70        0.42      3.60 o 
  -7   0   9       92.52      107.43      4.32 o 
  -6   0   9        1.34        1.17      4.34 o 
  -5   0   9        0.85       -1.40      3.80 o 
  -4   0   9       40.58       54.95      4.39 o 
  -3   0   9       99.45      117.18      3.43 o 
  -2   0   9      170.39      124.41      4.29 o 
  -1   0   9     2965.32     3042.85     70.57 o 
   0   0   9      281.52      252.17      5.72 o 
   1   0   9     2699.66     2576.06     56.47 o 
   2   0   9       58.44       41.65      1.80 o 
   3   0   9       25.54       41.87      4.12 o 
   4   0   9       75.47       67.68      3.87 o 
   5   0   9        3.72        1.63      3.67 o 
   6   0   9       24.91       22.26      4.14 o 
   7   0   9      130.99      108.67      6.49 o 
   8   0   9        8.64        4.99      5.62 o 
   9   0   9        1.40        1.17      3.07 o 
  -9   1   9        0.87        2.36      3.15 o 
  -8   1   9       11.78       21.51      3.65 o 
  -7   1   9        2.49        3.93      4.11 o 
  -6   1   9      168.86      178.37      4.58 o 
  -5   1   9       51.11       76.40      8.45 o 
  -4   1   9      181.13      170.83     12.04 o 
  -3   1   9      149.75      180.17      3.01 o 
  -2   1   9      697.36      653.80     10.69 o 
  -1   1   9       62.17       81.23      2.52 o 
   0   1   9       27.14       21.44      1.00 o 
   1   1   9       24.59       15.37      0.92 o 
   2   1   9      285.99      250.07      9.16 o 
   3   1   9      383.84      527.91      8.10 o 
   4   1   9       73.95       90.63      2.91 o 
   5   1   9        2.34       12.76     11.75 o 
   6   1   9       19.74       21.96      4.17 o 
   7   1   9        4.52        3.09      3.75 o 
   8   1   9       41.02       53.52      7.27 o 
   9   1   9        0.19        7.19      3.13 o 
  -8   2   9        7.16        6.18      3.54 o 
  -7   2   9       30.24       43.42      4.25 o 
  -6   2   9        0.59        2.01      4.13 o 
  -5   2   9      142.78      143.68      4.04 o 
  -4   2   9     1353.56     1414.57     65.71 o 
  -3   2   9      229.70      273.86      3.78 o 
  -2   2   9      566.62      654.01      6.66 o 
  -1   2   9       33.52       20.58      1.15 o 
   0   2   9     1031.39      917.93      9.90 o 
   1   2   9        2.48       45.25      6.03 o 
   2   2   9      220.06      221.14      4.49 o 
   3   2   9      430.64      435.34     12.91 o 
   4   2   9      943.22     1027.15     19.35 o 
   5   2   9      426.40      460.23     27.11 o 
   6   2   9        4.77       -0.77      4.15 o 
   7   2   9      152.16      142.70      6.65 o 
   8   2   9       41.70       49.42      7.69 o 
   9   2   9        0.22       -2.47      2.99 o 
  -8   3   9        0.79        3.38      3.33 o 
  -7   3   9       57.63       73.52      4.17 o 
  -6   3   9       17.28       14.94      5.19 o 
  -5   3   9       24.70       39.80      3.92 o 
  -4   3   9       17.92       21.03      3.22 o 
  -3   3   9      114.23      129.96      3.88 o 
  -2   3   9        1.13       11.92      0.97 o 
  -1   3   9       46.08       52.18      2.24 o 
   0   3   9     1607.30     1623.98     19.34 o 
   1   3   9      522.94      634.30     29.02 o 
   2   3   9      405.20      471.22      2.02 o 
   3   3   9      739.89      818.65     24.37 o 
   4   3   9      169.90      191.60      8.12 o 
   5   3   9       44.31       52.85      8.55 o 
   6   3   9       96.59      110.65      9.74 o 
   7   3   9       30.05       30.26      4.45 o 
   8   3   9       76.02      108.68     12.52 o 
   9   3   9        8.23        9.27      2.88 o 
  -8   4   9        3.99        5.58      3.17 o 
  -7   4   9        4.13        3.30      3.77 o 
  -6   4   9      136.95      141.86      7.72 o 
  -5   4   9       44.60       46.28      5.87 o 
  -4   4   9      244.90      204.60     10.94 o 
  -3   4   9     1148.47     1168.01     26.48 o 
  -2   4   9     1805.14     1650.96     32.25 o 
  -1   4   9      225.00      199.84      4.35 o 
   0   4   9      125.52      141.72      3.97 o 
   1   4   9       11.02       22.59      1.52 o 
   2   4   9      879.59      821.97     16.49 o 
   3   4   9     2029.72     2089.46     30.52 o 
   4   4   9       44.69       45.51      2.45 o 
   5   4   9      527.88      588.54     21.90 o 
   6   4   9       57.50       55.74      5.90 o 
   7   4   9        0.50        6.04      4.21 o 
   8   4   9       15.86       19.68      7.37 o 
   9   4   9        4.66        6.11      2.75 o 
  -8   5   9        2.76        5.37      3.09 o 
  -7   5   9       33.50       39.44      3.60 o 
  -6   5   9        2.35        4.79      4.52 o 
  -5   5   9        9.29        4.95      3.71 o 
  -4   5   9      184.18      196.20      9.86 o 
  -3   5   9       72.72       88.20      2.21 o 
  -2   5   9     1196.09     1228.11     31.89 o 
  -1   5   9       54.82       62.95      3.13 o 
   0   5   9      296.89      262.27      6.38 o 
   1   5   9      163.10      165.53      9.35 o 
   2   5   9       43.27       53.46      2.00 o 
   3   5   9     1163.37     1194.13     14.82 o 
   4   5   9       22.58       30.81      3.91 o 
   5   5   9       18.16       20.59      4.82 o 
   6   5   9      228.05      255.40      6.38 o 
   7   5   9       64.83       69.58      4.51 o 
   8   5   9        0.17        1.06      3.14 o 
   9   5   9        3.49        2.16      3.52 o 
  -8   6   9       14.40       19.01      3.58 o 
  -7   6   9        1.34       -1.23      3.28 o 
  -6   6   9       86.86      100.34      5.29 o 
  -5   6   9        3.39        6.59      4.95 o 
  -4   6   9      269.54      259.04      5.48 o 
  -3   6   9      416.01      410.04     10.46 o 
  -2   6   9      281.05      229.29      9.41 o 
  -1   6   9       95.25       75.25      2.90 o 
   0   6   9      300.73      289.51      7.16 o 
   1   6   9        1.78        3.72      1.57 o 
   2   6   9       69.35       79.18      1.72 o 
   3   6   9      184.92      184.87      4.02 o 
   4   6   9      224.26      274.97      5.42 o 
   5   6   9       18.47       21.60      6.02 o 
   6   6   9       21.62       17.98      4.31 o 
   7   6   9       24.12       20.56      5.80 o 
   8   6   9        1.41        2.04      3.03 o 
   9   6   9       15.32       13.07      3.18 o 
  -8   7   9        2.89        2.70      3.02 o 
  -7   7   9        0.06       -3.09      3.09 o 
  -6   7   9       53.25       45.47      4.76 o 
  -5   7   9       25.67       29.44      3.43 o 
  -4   7   9        7.55        7.01      3.26 o 
  -3   7   9      198.04      182.15      5.36 o 
  -2   7   9     1482.52     1527.52     45.53 o 
  -1   7   9        0.31       -0.11      1.67 o 
   0   7   9       34.69       36.93      2.28 o 
   1   7   9      662.30      673.19     21.82 o 
   2   7   9        5.56        4.88      1.62 o 
   3   7   9      516.35      515.77     28.60 o 
   4   7   9      189.78      163.02     14.95 o 
   5   7   9      229.02      267.94     24.58 o 
   6   7   9      574.82      588.69     39.48 o 
   7   7   9        6.43        6.33      4.11 o 
   8   7   9        0.06        2.68      2.90 o 
   9   7   9        5.81        2.82      2.07 o 
  -7   8   9        7.66        7.14      3.37 o 
  -6   8   9        4.25        3.55      4.11 o 
  -5   8   9        5.82        2.36      8.86 o 
  -4   8   9      102.91       93.24     12.05 o 
  -3   8   9       35.81       26.27      2.12 o 
  -2   8   9      927.02      774.30     25.78 o 
  -1   8   9       44.42       69.94      6.20 o 
   0   8   9      217.79      227.69      5.07 o 
   1   8   9      869.64      835.25      8.30 o 
   2   8   9       10.57       28.40      5.97 o 
   3   8   9      234.66      213.04      7.54 o 
   4   8   9       40.29       35.57      5.29 o 
   5   8   9      346.08      343.21     43.21 o 
   6   8   9       47.98       36.98     13.30 o 
   7   8   9       18.62        9.88      4.37 o 
   8   8   9        1.85        1.12      4.46 o 
   9   8   9       24.96       12.09      4.88 o 
  -7   9   9        0.16       -0.88      2.71 o 
  -6   9   9        1.65       -0.79      3.43 o 
  -5   9   9       72.19       43.65      4.28 o 
  -4   9   9      291.62      286.31     24.11 o 
  -3   9   9       58.37       45.39      3.20 o 
  -2   9   9      126.59      129.47      6.10 o 
  -1   9   9      159.08      146.48      6.15 o 
   0   9   9        8.45        4.52      5.64 o 
   1   9   9      264.23      239.71     13.76 o 
   3   9   9        1.09       -6.25      6.25 o 
   4   9   9      422.96      371.30     42.39 o 
   5   9   9       34.96       49.02      7.25 o 
   6   9   9      163.02      180.61      7.26 o 
   7   9   9        0.03        1.15      5.85 o 
  -7  10   9       14.94       12.55      3.31 o 
  -5  10   9       18.40       15.89      4.97 o 
  -4  10   9      137.60      135.06      4.18 o 
  -3  10   9      201.62      175.23     19.59 o 
  -2  10   9      113.42      148.28     13.33 o 
  -1  10   9       51.45      192.04     84.54 o 
   0  10   9      209.70      224.14      4.51 o 
   1  10   9      778.58      752.74      7.70 o 
   2  10   9        0.41       -4.82      5.64 o 
   3  10   9       48.85       59.01      3.75 o 
   4  10   9       19.95       18.70      3.30 o 
   5  10   9        9.08       15.32      7.03 o 
   6  10   9       56.04       71.96      6.76 o 
   7  10   9       34.20       23.83      5.68 o 
  -7  11   9       10.96        9.43      2.82 o 
  -6  11   9        4.36        8.27      3.60 o 
  -5  11   9        0.15        2.78      3.01 o 
  -4  11   9       70.36       65.45      8.82 o 
  -3  11   9        3.79        2.21      5.02 o 
  -2  11   9      261.60      252.61     24.65 o 
  -1  11   9      128.72      114.26     13.78 o 
   0  11   9       21.03        6.42      6.43 o 
   2  11   9     1560.75     1594.11     10.35 o 
   3  11   9        0.08       -3.76      3.76 o 
   4  11   9      278.16      225.67     46.09 o 
   5  11   9      257.95      303.68      7.97 o 
   6  11   9        3.29       -0.66      6.26 o 
   7  11   9        8.95        7.23      5.20 o 
  -6  12   9        0.47        2.69      5.81 o 
  -5  12   9        0.57       -1.58      2.73 o 
  -4  12   9      195.15      179.40      6.61 o 
  -3  12   9       49.28       55.83     10.48 o 
  -2  12   9      243.36      175.14     15.41 o 
  -1  12   9      369.31      353.91     25.11 o 
   0  12   9        0.08        0.44      6.92 o 
   2  12   9      487.34      484.72      8.69 o 
   3  12   9      510.90      483.54     25.43 o 
   4  12   9      112.69      101.73     18.93 o 
   5  12   9      127.27      141.58      7.64 o 
   6  12   9        1.24       -3.71      5.94 o 
   7  12   9       10.33       15.31      4.85 o 
  -5  13   9        0.19        0.77      2.30 o 
  -4  13   9       78.58       72.04      5.90 o 
  -3  13   9        0.40        2.80      3.07 o 
  -2  13   9       12.20       13.54      7.01 o 
  -1  13   9       35.02       34.99      6.80 o 
   0  13   9      299.46      341.91     16.12 o 
   1  13   9       34.68       44.24      8.06 o 
   2  13   9       68.53       69.93      7.63 o 
   3  13   9      302.69      299.93     26.42 o 
   4  13   9       62.15       43.62     18.49 o 
   5  13   9      139.60      151.85      7.45 o 
   6  13   9        5.62        2.64      5.75 o 
   7  13   9       21.36       13.32      4.23 o 
  -5  14   9       48.62       28.32      7.93 o 
  -4  14   9       34.44       27.05      5.36 o 
  -3  14   9        7.38        3.84      2.95 o 
  -2  14   9       72.34       50.09      9.07 o 
  -1  14   9      106.20       98.20      8.93 o 
   0  14   9       13.78      113.70     54.15 o 
   1  14   9       39.70       51.38      7.90 o 
   2  14   9       81.06       78.51      4.65 o 
   3  14   9       27.10       26.24      4.30 o 
   4  14   9       19.23       16.02      4.49 o 
   5  14   9       48.80       57.14      6.81 o 
   6  14   9        6.66        5.31      5.27 o 
  -4  15   9       18.72       25.75      4.85 o 
  -3  15   9       22.18       14.08      7.44 o 
  -2  15   9        3.48       -2.95      3.43 o 
  -1  15   9       12.26       11.32      7.78 o 
   0  15   9      118.97      161.78      8.39 o 
   1  15   9       68.52       84.77      8.07 o 
   3  15   9       14.78       25.82      7.52 o 
   4  15   9        2.35        3.17      3.22 o 
   5  15   9        0.39        0.47      6.18 o 
   6  15   9      105.34       99.44      5.28 o 
  -4  16   9        8.15        7.01      4.41 o 
  -3  16   9       23.79       19.68     12.32 o 
  -2  16   9       59.14       64.54      6.84 o 
  -1  16   9       74.40       70.92      7.53 o 
   0  16   9       56.87       64.66      7.89 o 
   1  16   9       60.61       78.48      8.02 o 
   2  16   9       59.92       71.80      8.34 o 
   3  16   9      164.65      218.14      7.54 o 
   4  16   9        5.32        4.62      4.73 o 
   5  16   9        5.05        6.89      5.21 o 
  -3  17   9        2.71        1.69      4.94 o 
  -2  17   9       16.56       26.29      6.00 o 
  -1  17   9        0.26        0.29      6.51 o 
   0  17   9      100.81      135.57      7.24 o 
   1  17   9        0.39        6.10     14.34 o 
   2  17   9       23.57       27.64      7.23 o 
   3  17   9       18.38       21.89      8.65 o 
   4  17   9       79.21       56.87     22.64 o 
   5  17   9        0.09        3.47      4.23 o 
  -2  18   9       18.66       14.09      2.41 o 
  -1  18   9       16.40       14.22      9.85 o 
   0  18   9       15.52       10.27      8.18 o 
   1  18   9      154.52      175.43     23.82 o 
   2  18   9        0.76        1.97      3.34 o 
   4  18   9       33.93       28.42      5.11 o 
   0  19   9       12.46       21.01      5.31 o 
   1  19   9        9.67       13.35      5.34 o 
   2  19   9        3.30       -0.18     10.51 o 
   3  19   9       15.88       15.34      2.81 o 
  -3 -17  10        1.66        3.34      3.18 o 
  -2 -17  10       13.41        8.29      2.74 o 
  -1 -17  10        0.02        0.48      3.11 o 
   0 -17  10       40.95       57.64      7.45 o 
   1 -17  10       27.05       26.84      7.74 o 
   2 -17  10        2.65        1.67      2.11 o 
  -3 -16  10       40.68       41.51     10.71 o 
  -2 -16  10       26.40       29.01      3.43 o 
  -1 -16  10       72.80       85.85     11.28 o 
   0 -16  10        3.21        5.29      2.87 o 
   1 -16  10       92.08      113.61      4.15 o 
   2 -16  10        6.57        6.79      5.62 o 
   3 -16  10       73.07       76.11      3.60 o 
  -4 -15  10        0.50        0.07      2.22 o 
  -3 -15  10       23.43       27.12      9.70 o 
  -2 -15  10       42.28       42.98      7.58 o 
  -1 -15  10       11.69       24.92      4.45 o 
   0 -15  10        0.82        0.61      4.18 o 
   1 -15  10       57.60       48.75      9.31 o 
   2 -15  10       15.74       20.95      3.93 o 
   3 -15  10        1.43       -0.96      2.25 o 
   4 -15  10       22.50       29.57      3.49 o 
  -5 -14  10       31.68       33.02      3.06 o 
  -4 -14  10       17.85       17.77      9.92 o 
  -3 -14  10        0.04        2.09      3.00 o 
  -2 -14  10        0.00        1.78      3.87 o 
  -1 -14  10      122.98      141.57     23.40 o 
   0 -14  10       16.36       18.68      4.68 o 
   1 -14  10       65.83       76.35      4.67 o 
   2 -14  10        0.23        1.99      2.92 o 
   3 -14  10       32.50       38.63     18.22 o 
   4 -14  10       13.12       14.01      3.77 o 
   5 -14  10      170.60      189.32     57.40 o 
  -5 -13  10        3.26        5.74      3.19 o 
  -4 -13  10        9.94        2.71      2.85 o 
  -3 -13  10        0.82        1.24      3.01 o 
  -2 -13  10        1.23        0.37      3.21 o 
  -1 -13  10        6.52        3.15      3.45 o 
   0 -13  10        2.75       13.32     12.76 o 
   1 -13  10      162.17      149.61     19.17 o 
   2 -13  10      120.49      136.38      4.87 o 
   3 -13  10       73.32       62.79     23.84 o 
   4 -13  10       41.99       42.45     17.33 o 
   5 -13  10       31.69       20.25      8.53 o 
   6 -13  10        4.90       -2.20      2.20 o 
  -6 -12  10        1.32       -0.92      2.73 o 
  -5 -12  10        0.20        0.91      3.34 o 
  -4 -12  10       29.41       23.57     12.62 o 
  -3 -12  10      130.73      134.00     29.15 o 
  -2 -12  10        9.48       18.65     10.63 o 
  -1 -12  10       29.42       40.52      3.47 o 
   0 -12  10        3.51        4.78      3.37 o 
   1 -12  10      334.76      333.01     28.77 o 
   2 -12  10       30.76       27.91      4.59 o 
   3 -12  10      132.17      122.00     36.10 o 
   4 -12  10       22.14       25.31      9.21 o 
   5 -12  10      113.89      115.99     20.09 o 
   6 -12  10       18.78       15.89      3.79 o 
  -7 -11  10        0.03        1.22      2.44 o 
  -6 -11  10       59.02       69.70      3.47 o 
  -5 -11  10       13.20       18.25      3.72 o 
  -4 -11  10       27.48       29.70      6.75 o 
  -3 -11  10        7.80        9.62      4.02 o 
  -2 -11  10       24.89       36.86      3.86 o 
  -1 -11  10       85.02       72.69      4.10 o 
   0 -11  10        1.72       -4.11      4.90 o 
   1 -11  10       22.73      139.83     70.41 o 
   2 -11  10      453.16      415.76     38.52 o 
   3 -11  10      148.46      128.25     37.27 o 
   4 -11  10       32.88       31.92      8.17 o 
   5 -11  10        3.92        2.50      3.03 o 
   6 -11  10       94.90       80.70      3.11 o 
   7 -11  10        0.92       -0.53      2.05 o 
  -7 -10  10        0.04        6.96      2.88 o 
  -6 -10  10       11.55       22.55      3.59 o 
  -5 -10  10       26.78       24.19      4.08 o 
  -4 -10  10        0.93        1.11      3.12 o 
  -3 -10  10      146.74      144.42     22.50 o 
  -2 -10  10       85.19      102.22      4.52 o 
  -1 -10  10      146.88      152.16      4.42 o 
   0 -10  10      200.24      189.93      4.47 o 
   1 -10  10      251.46      257.73      5.07 o 
   2 -10  10       70.81       58.26      7.70 o 
   3 -10  10      199.23      152.59      8.87 o 
   4 -10  10       17.50       14.49      4.92 o 
   5 -10  10       16.66       28.30      3.84 o 
   6 -10  10      132.96      118.05      9.01 o 
   7 -10  10        0.01       -0.85      2.17 o 
  -7  -9  10        0.84       -0.63      3.25 o 
  -6  -9  10        7.39       14.63      3.77 o 
  -5  -9  10        2.63        5.80      4.34 o 
  -4  -9  10       29.08       31.13      3.33 o 
  -3  -9  10        0.08        7.78      4.32 o 
  -2  -9  10        6.50       13.61      4.05 o 
  -1  -9  10       35.81       29.44      3.94 o 
   0  -9  10      488.22      535.46      5.05 o 
   1  -9  10      373.88      393.43      5.09 o 
   2  -9  10       87.41      100.90      4.53 o 
   3  -9  10      130.85       96.32      3.23 o 
   4  -9  10      164.78      160.05      6.59 o 
   5  -9  10      232.11      215.04      3.87 o 
   6  -9  10       78.48       77.66      6.77 o 
   7  -9  10        6.19        5.28      2.40 o 
   8  -9  10        1.48        3.41      3.70 o 
  -8  -8  10        0.40        0.73      2.57 o 
  -7  -8  10       27.09       41.32      3.75 o 
  -5  -8  10       77.51      110.01      4.99 o 
  -4  -8  10        1.48       84.02     56.56 o 
  -3  -8  10      213.45      254.60      4.66 o 
  -2  -8  10      170.95      169.57      4.21 o 
  -1  -8  10        3.73        4.40      3.45 o 
   0  -8  10        1.09        5.51      3.41 o 
   1  -8  10      144.02      180.29      4.36 o 
   2  -8  10        2.80       33.88      4.39 o 
   3  -8  10      423.30      403.63     11.85 o 
   4  -8  10       14.64       16.57      4.75 o 
   5  -8  10      402.79      363.49     12.87 o 
   6  -8  10      277.49      282.01     40.41 o 
   7  -8  10       25.37       17.33      9.43 o 
   8  -8  10        1.91        5.65      4.29 o 
  -8  -7  10       29.41       37.18      3.15 o 
  -7  -7  10       24.18       35.78      4.24 o 
  -6  -7  10       24.97       23.71      4.59 o 
  -5  -7  10        7.61        9.83      4.73 o 
  -4  -7  10      335.44      394.92     87.16 o 
  -3  -7  10        0.65       -2.39      4.40 o 
  -2  -7  10      311.06      317.82     11.29 o 
  -1  -7  10      268.54      296.48     12.29 o 
   0  -7  10      705.14      699.67      4.91 o 
   1  -7  10      330.27      358.79      5.51 o 
   2  -7  10        0.61        5.13      4.81 o 
   3  -7  10        3.89        4.66      3.53 o 
   4  -7  10       45.76       47.67      3.28 o 
   5  -7  10       64.96       59.34     11.27 o 
   6  -7  10      265.34      235.85     42.44 o 
   7  -7  10      249.56      284.77      6.10 o 
   8  -7  10        5.06        2.98      4.31 o 
  -8  -6  10        5.57        7.48      3.57 o 
  -7  -6  10        7.66        8.08      2.90 o 
  -6  -6  10        1.42        1.98      3.19 o 
  -5  -6  10      463.77      561.53     78.57 o 
  -4  -6  10        2.47        0.84      3.17 o 
  -3  -6  10        0.53        6.42      2.39 o 
  -2  -6  10       10.14      431.51     58.22 o 
  -1  -6  10       41.85       35.54     10.96 o 
   0  -6  10       97.15       88.58      5.46 o 
   1  -6  10       50.51       54.08      6.53 o 
   2  -6  10      441.56      422.21      7.10 o 
   3  -6  10        6.72        6.77      2.03 o 
   4  -6  10       83.83       72.98      6.78 o 
   5  -6  10       70.00       46.20      6.22 o 
   6  -6  10       90.68       98.88     23.38 o 
   7  -6  10      127.18      120.34     38.85 o 
   8  -6  10       10.58       11.35      5.53 o 
  -8  -5  10        0.05        0.19      2.55 o 
  -7  -5  10       59.60       79.62     13.83 o 
  -6  -5  10        7.49        8.72      4.33 o 
  -5  -5  10      138.25      133.10     18.57 o 
  -4  -5  10      735.69      853.34     61.18 o 
  -3  -5  10      244.52      211.20      9.77 o 
  -2  -5  10       99.28       86.49      2.18 o 
  -1  -5  10      195.78      210.86      5.48 o 
   0  -5  10       55.50       84.59      3.98 o 
   1  -5  10        4.82        2.52      1.48 o 
   2  -5  10      221.96      223.40      6.70 o 
   3  -5  10       14.72       21.34      2.43 o 
   4  -5  10     2325.02     2190.41     64.89 o 
   5  -5  10      455.32      346.80      9.41 o 
   6  -5  10      266.33      248.51     44.85 o 
   7  -5  10      111.40      143.14     44.70 o 
   8  -5  10        0.71        3.23      2.89 o 
   9  -5  10       10.54       10.30      2.15 o 
  -8  -4  10        0.91        1.86      2.85 o 
  -7  -4  10        3.32        5.67      3.61 o 
  -6  -4  10       20.11       24.88      3.74 o 
  -5  -4  10      127.14      145.19      4.06 o 
  -4  -4  10      104.78       83.63      5.77 o 
  -3  -4  10      118.60      151.82      4.76 o 
  -2  -4  10      126.18      179.10      5.11 o 
  -1  -4  10        6.04       14.97      1.44 o 
   0  -4  10      225.22      214.42      5.19 o 
   1  -4  10       79.98       52.71      2.52 o 
   2  -4  10      451.85      495.58     11.34 o 
   3  -4  10        8.60       10.52      1.26 o 
   4  -4  10        5.91        7.12      4.10 o 
   5  -4  10      212.26      237.57      6.34 o 
   6  -4  10      499.50      534.02     65.04 o 
   7  -4  10       82.47       83.02     15.04 o 
   8  -4  10      101.45       80.40      9.21 o 
   9  -4  10       23.90       25.70      5.59 o 
  -8  -3  10        5.86       12.70      3.08 o 
  -7  -3  10       14.36       21.48      3.69 o 
  -6  -3  10        0.14        3.11      3.82 o 
  -5  -3  10        0.29       12.87     14.18 o 
  -4  -3  10     1403.71     1587.99     34.60 o 
  -3  -3  10        4.40        4.21      2.52 o 
  -2  -3  10      468.59      479.22      2.78 o 
  -1  -3  10       63.15       66.60      3.03 o 
   0  -3  10      115.93      170.92      4.50 o 
   1  -3  10      542.63      591.09     11.96 o 
   2  -3  10      614.57      598.58      8.63 o 
   3  -3  10      164.71      163.49      6.48 o 
   4  -3  10      920.57      938.20     45.75 o 
   5  -3  10      422.63      492.13      4.36 o 
   6  -3  10      167.87      169.39      6.20 o 
   7  -3  10       73.52       96.73     18.60 o 
   8  -3  10       33.18       23.87      4.87 o 
   9  -3  10       17.44       14.43      2.99 o 
  -8  -2  10        5.78        4.93      4.57 o 
  -7  -2  10       10.44       14.15      3.87 o 
  -6  -2  10        4.29       18.91     14.89 o 
  -5  -2  10        3.09        1.30      3.89 o 
  -4  -2  10       35.55       59.81      5.36 o 
  -3  -2  10      472.92      575.93      9.06 o 
  -2  -2  10       57.48       69.56      2.08 o 
  -1  -2  10      743.32      809.90     20.91 o 
   0  -2  10      271.31      281.27      5.17 o 
   1  -2  10      233.22      261.82      4.81 o 
   2  -2  10      119.66       91.24      3.24 o 
   3  -2  10      518.95      591.69     18.90 o 
   4  -2  10       23.01       29.48      3.45 o 
   5  -2  10       40.49       97.74      5.62 o 
   6  -2  10        0.33        5.67      3.70 o 
   7  -2  10       28.65       34.44      6.49 o 
   8  -2  10       46.47       39.11      3.62 o 
   9  -2  10       37.40       51.94     12.06 o 
  -8  -1  10       15.09       18.50      3.40 o 
  -7  -1  10       27.54       23.62      4.00 o 
  -6  -1  10       50.64       44.26      5.35 o 
  -5  -1  10       45.08       57.07      4.09 o 
  -4  -1  10      187.29      157.54     13.59 o 
  -3  -1  10       19.90       23.96      4.57 o 
  -2  -1  10       37.24      148.02      6.29 o 
  -1  -1  10        8.93       51.22      5.15 o 
   0  -1  10      149.71      215.48      7.30 o 
   1  -1  10       16.70       21.50      2.91 o 
   2  -1  10      164.17       94.34      3.15 o 
   3  -1  10      412.91      488.33     18.99 o 
   4  -1  10      156.02      161.90      9.25 o 
   5  -1  10      532.52      504.62     29.39 o 
   6  -1  10        6.22       23.29      5.82 o 
   7  -1  10       28.52       35.12      3.83 o 
   8  -1  10       40.75       36.88      5.61 o 
   9  -1  10       27.17       32.72      3.27 o 
  -8   0  10        5.27       13.58      6.77 o 
  -7   0  10       12.33       16.15      4.01 o 
  -6   0  10      147.20      168.34      6.87 o 
  -5   0  10       28.88       29.04      4.00 o 
  -4   0  10       59.35       57.70      3.45 o 
  -3   0  10       39.38       48.73      2.39 o 
  -2   0  10       53.56       65.05      2.32 o 
  -1   0  10       98.21      138.31      2.76 o 
   0   0  10     4854.35     4805.12    106.58 o 
   1   0  10       49.56       51.33      6.61 o 
   2   0  10      735.64      689.44     24.49 o 
   3   0  10     1535.39     1520.22     39.82 o 
   4   0  10       54.30       70.87      3.62 o 
   5   0  10       36.94       50.20      3.95 o 
   6   0  10        1.40        6.13      5.64 o 
   7   0  10      122.99      177.22     41.62 o 
   8   0  10       25.96       18.60      5.43 o 
   9   0  10        8.37        7.37      2.96 o 
  -8   1  10        3.65        4.71      3.34 o 
  -7   1  10       50.12       51.34      4.14 o 
  -6   1  10      136.39      163.13      4.54 o 
  -5   1  10        6.48        7.10      4.00 o 
  -4   1  10       35.74       35.96      4.26 o 
  -3   1  10      358.95      367.33      7.77 o 
  -2   1  10      500.69      595.57      8.81 o 
  -1   1  10       28.36       57.45      4.85 o 
   0   1  10      598.68      590.65      3.22 o 
   1   1  10     2663.23     2549.83    103.87 o 
   2   1  10      377.12      476.50      6.87 o 
   3   1  10      108.70      149.46      4.89 o 
   4   1  10        3.57        2.97      3.43 o 
   5   1  10      125.69      119.20      4.08 o 
   6   1  10       38.02       34.56      6.85 o 
   7   1  10      174.26      213.56     16.75 o 
   8   1  10        6.41        5.44      3.52 o 
   9   1  10        4.00        1.44      2.97 o 
  -8   2  10        0.33       -0.70      4.16 o 
  -7   2  10       13.31       11.98      4.05 o 
  -6   2  10       88.82       89.65      8.31 o 
  -5   2  10      529.81      651.28     45.27 o 
  -4   2  10      483.47      511.83     15.48 o 
  -3   2  10      155.21      153.03      2.09 o 
  -2   2  10        2.91       23.40      2.50 o 
  -1   2  10       90.72       88.25      3.65 o 
   0   2  10      402.08      297.11      1.23 o 
   1   2  10     1211.94     1297.11     23.12 o 
   2   2  10      679.45      754.32     14.57 o 
   3   2  10     1998.77     2155.33     33.61 o 
   4   2  10       70.18       96.12      3.63 o 
   5   2  10       13.58       16.07      4.01 o 
   6   2  10      175.62      156.32      7.67 o 
   7   2  10        4.49        8.59      3.76 o 
   8   2  10       41.66       40.22      8.41 o 
   9   2  10        2.57        0.84      2.92 o 
  -8   3  10        0.30        4.38      3.21 o 
  -7   3  10        8.38       13.78      3.86 o 
  -6   3  10      269.06      300.93     13.62 o 
  -5   3  10       39.12       45.24      4.05 o 
  -4   3  10      282.74      321.41     13.22 o 
  -3   3  10      161.99      165.66      5.72 o 
  -2   3  10       50.28       67.04      1.64 o 
  -1   3  10      170.17      170.15      4.51 o 
   0   3  10        9.05       22.87      1.45 o 
   1   3  10      406.74      585.39     10.91 o 
   2   3  10       60.41       77.87      8.20 o 
   3   3  10      125.52      128.56      2.42 o 
   4   3  10      543.96      564.59     31.53 o 
   5   3  10       15.83       15.37      3.99 o 
   6   3  10        4.64        9.86      4.38 o 
   7   3  10      247.29      261.72     13.78 o 
   8   3  10       14.99       17.32      5.32 o 
   9   3  10        7.81        7.58      2.87 o 
  -8   4  10       10.18       10.44      3.82 o 
  -7   4  10       27.76       39.73      3.66 o 
  -6   4  10      177.57      185.28      4.33 o 
  -5   4  10      413.56      485.89     19.38 o 
  -4   4  10      175.80      199.86      3.86 o 
  -3   4  10        3.15       15.32      4.18 o 
  -2   4  10      160.68      157.24      6.93 o 
  -1   4  10       50.06       56.29      2.56 o 
   0   4  10      989.51     1002.98     22.33 o 
   1   4  10      740.85      689.96     15.22 o 
   2   4  10      133.13      145.48      1.99 o 
   3   4  10      227.21      257.15      9.34 o 
   4   4  10       10.15       10.57      2.57 o 
   5   4  10       14.42       91.70     34.72 o 
   6   4  10      334.46      343.91     10.18 o 
   7   4  10       21.09       26.30      4.40 o 
   8   4  10       16.37       16.58      4.19 o 
   9   4  10        8.27        9.52      4.99 o 
  -8   5  10       23.60       23.20      2.96 o 
  -7   5  10        1.52        6.16      3.34 o 
  -6   5  10        0.92       -0.61      3.78 o 
  -5   5  10      232.00      282.01      4.39 o 
  -4   5  10      501.13      534.66     16.90 o 
  -3   5  10        4.88       -2.60      2.68 o 
  -2   5  10      118.68       98.41      3.96 o 
  -1   5  10       67.35       72.18      4.43 o 
   0   5  10        1.94        4.16      1.55 o 
   1   5  10        9.36       20.12      2.59 o 
   2   5  10      132.06       96.80      2.07 o 
   3   5  10       13.25       13.46      2.75 o 
   4   5  10     1337.96     1625.57      8.11 o 
   5   5  10      207.28      220.60      6.13 o 
   6   5  10       24.92       21.52      4.37 o 
   7   5  10        0.59        5.24      4.17 o 
   8   5  10        9.30       18.61      3.58 o 
   9   5  10        8.95        6.75      2.75 o 
  -8   6  10        2.48        2.19      3.61 o 
  -7   6  10       29.97       30.77      3.26 o 
  -6   6  10        0.76        4.93      4.47 o 
  -5   6  10        0.79        2.23      3.75 o 
  -4   6  10       85.71       88.69      3.62 o 
  -3   6  10       87.70       91.48      3.49 o 
  -2   6  10      496.83      451.38     10.46 o 
  -1   6  10      258.92      230.67      9.75 o 
   0   6  10       44.36       43.88      1.67 o 
   1   6  10      781.02      818.11     19.47 o 
   2   6  10      164.14      144.62      3.07 o 
   3   6  10      131.16      130.62      2.60 o 
   4   6  10       46.19       51.66      6.78 o 
   5   6  10       51.91       89.66     19.01 o 
   6   6  10       36.01       40.38      4.77 o 
   7   6  10       20.72       18.02      5.59 o 
   8   6  10       47.83       56.47     18.16 o 
   9   6  10        5.25        1.95      3.84 o 
  -7   7  10       20.71       15.65      3.92 o 
  -6   7  10       68.93       62.14      4.96 o 
  -5   7  10       22.17       10.80      4.96 o 
  -4   7  10        3.64        3.67      5.07 o 
  -3   7  10        1.58       -0.27      2.12 o 
  -2   7  10       29.15       22.96      1.69 o 
  -1   7  10       34.60       36.10      2.08 o 
   0   7  10      739.63      734.44     16.15 o 
   1   7  10      249.82      313.70     10.42 o 
   2   7  10      494.33      491.39      3.05 o 
   3   7  10      198.19      171.09      6.32 o 
   4   7  10       54.70       51.14      4.94 o 
   5   7  10      458.25      500.36      7.74 o 
   6   7  10        7.43       27.79     20.73 o 
   7   7  10       31.73       28.48      4.14 o 
   8   7  10       58.13       70.97     23.00 o 
   9   7  10        0.29        2.17      3.28 o 
  -7   8  10       14.02        9.53      3.14 o 
  -6   8  10        0.18       -3.71      4.00 o 
  -5   8  10        0.50       -1.29      4.48 o 
  -4   8  10       59.03       89.70     30.70 o 
  -3   8  10      432.53      372.08      9.75 o 
  -2   8  10      128.46      140.97      8.10 o 
  -1   8  10     1811.03     1830.46     99.76 o 
   0   8  10        2.45       69.49     41.35 o 
   1   8  10      662.07      673.15      3.40 o 
   2   8  10       18.86       19.85      4.72 o 
   3   8  10      350.83      393.38     33.93 o 
   4   8  10       33.84       33.62      3.98 o 
   5   8  10      146.52      220.08     37.22 o 
   6   8  10       33.21       20.28      7.76 o 
   7   8  10        3.94        9.09      3.91 o 
   8   8  10       20.43        6.41      3.97 o 
  -6   9  10       23.74        6.99      3.35 o 
  -5   9  10       75.87       30.76      4.18 o 
  -4   9  10      275.85      188.46     16.86 o 
  -3   9  10       39.73       36.25      3.60 o 
  -2   9  10       56.72       74.76      7.03 o 
  -1   9  10     1168.87     1037.37    110.04 o 
   0   9  10     1367.80     1222.59     22.16 o 
   1   9  10       35.21       30.89      3.65 o 
   3   9  10      185.14      173.74     17.17 o 
   4   9  10       24.74       44.43      6.68 o 
   5   9  10      216.87      222.21      7.97 o 
   6   9  10        0.15        4.24      6.81 o 
   7   9  10        0.10       -2.16      5.92 o 
  -5  10  10        7.35        6.33      4.00 o 
  -4  10  10       79.01       87.52     28.12 o 
  -3  10  10      119.79       94.72      7.11 o 
  -2  10  10      458.43      344.28     16.13 o 
  -1  10  10       92.56      105.87      6.27 o 
   0  10  10      136.48      103.74      7.59 o 
   1  10  10        3.94       27.48      6.98 o 
   3  10  10      258.83      252.33      7.96 o 
   4  10  10      277.80      215.73     36.92 o 
   5  10  10        0.35       -2.88      7.19 o 
   6  10  10       63.24       63.98      6.82 o 
   7  10  10       26.37       32.97      5.77 o 
   8  10  10       11.48       13.21      2.99 o 
  -6  11  10       63.21       48.89      3.42 o 
  -5  11  10        0.21        0.06      3.44 o 
  -4  11  10        5.46        8.33      5.39 o 
  -3  11  10       80.23       81.69      3.82 o 
  -2  11  10      791.40      716.92     57.50 o 
  -1  11  10        8.81       27.14      9.59 o 
   0  11  10      269.14      273.15      4.99 o 
   1  11  10        2.66       21.42     14.74 o 
   2  11  10      190.34      238.14      6.44 o 
   3  11  10      116.66      123.29      9.80 o 
   4  11  10       27.70       26.93     11.91 o 
   5  11  10        2.57        0.53      7.26 o 
   6  11  10       17.19       25.50      6.54 o 
   7  11  10       13.65       16.66      5.42 o 
  -5  12  10       53.37       21.49      5.95 o 
  -4  12  10        5.49        4.79      5.20 o 
  -3  12  10       66.91       39.57      9.40 o 
  -2  12  10       24.36       24.62      4.34 o 
  -1  12  10        7.07        6.82      5.45 o 
   0  12  10        2.99        3.14      4.40 o 
   1  12  10      141.84      135.72      6.88 o 
   2  12  10      212.28      242.65     12.60 o 
   3  12  10      312.92      347.93     32.71 o 
   4  12  10      216.55      251.89      5.11 o 
   5  12  10       95.12      132.11      7.56 o 
   6  12  10       33.76       34.63      6.29 o 
   7  12  10        1.95       14.91      5.25 o 
  -5  13  10        1.58        3.11      3.74 o 
  -4  13  10        9.03        3.12      5.06 o 
  -3  13  10       46.28       45.70     13.57 o 
  -2  13  10       71.80       86.18      7.05 o 
   0  13  10      432.99      425.56     50.13 o 
   1  13  10       27.52       27.70      5.95 o 
   2  13  10       99.22      101.77     11.49 o 
   3  13  10       16.85       22.19      4.52 o 
   4  13  10      175.24      192.82     19.54 o 
   5  13  10        8.29       15.83      6.97 o 
   6  13  10        5.41       13.22      5.89 o 
   7  13  10       10.19        7.58      4.34 o 
  -4  14  10       13.64       13.44      4.97 o 
  -3  14  10       84.58       65.03     18.52 o 
  -2  14  10        2.73        4.84      6.62 o 
  -1  14  10       20.58       34.27      7.76 o 
   0  14  10       65.07       61.12      4.69 o 
   1  14  10      537.14      573.65     35.97 o 
   2  14  10        2.00        3.15      5.10 o 
   4  14  10       37.36       26.75     11.47 o 
   5  14  10        1.60        0.09      6.63 o 
   6  14  10       13.33       20.72      5.49 o 
  -4  15  10       48.06       41.06      4.64 o 
  -3  15  10        0.21       -1.15      2.46 o 
  -2  15  10       88.01       87.19     19.04 o 
  -1  15  10       49.08       48.72      4.07 o 
   0  15  10      136.77      152.09     19.32 o 
   1  15  10       92.86       97.28     10.25 o 
   2  15  10      307.00      294.76      5.98 o 
   3  15  10       80.86       80.74     11.58 o 
   4  15  10       47.15       59.60     17.55 o 
   5  15  10        0.47       10.98     12.02 o 
   6  15  10       48.22       58.73      4.99 o 
  -3  16  10       30.31       23.01     13.99 o 
  -2  16  10       34.87       28.66     12.23 o 
  -1  16  10      206.26      191.23     32.09 o 
   0  16  10        1.14      156.70     83.63 o 
   1  16  10       97.03      101.92      5.28 o 
   2  16  10      527.19      613.79     86.81 o 
   3  16  10       55.92       45.22      9.89 o 
   4  16  10       47.57       41.45     13.73 o 
   5  16  10       13.10       17.98      5.13 o 
  -3  17  10       18.51       21.21      4.42 o 
  -2  17  10      116.35      147.94      5.87 o 
  -1  17  10        1.77        3.08      6.12 o 
   0  17  10        3.14       -1.96      5.46 o 
   1  17  10        0.21       -4.89      7.14 o 
   2  17  10       93.34      122.99      7.43 o 
   3  17  10        5.19        6.64      6.57 o 
   4  17  10        0.06       19.99      3.10 o 
   5  17  10       28.71       28.60      4.42 o 
  -1  18  10      162.95      219.54     11.54 o 
   0  18  10        1.80        0.96      5.95 o 
   1  18  10       16.52       19.23      6.18 o 
   2  18  10      117.02      179.21      6.56 o 
   4  18  10        4.74        7.07      9.25 o 
   1  19  10        4.99        5.72      2.77 o 
  -1 -17  11       26.10       31.66      2.93 o 
   0 -17  11        4.55       10.43      6.04 o 
   1 -17  11       20.52       29.10      3.14 o 
  -3 -16  11        0.43        1.53      2.13 o 
  -2 -16  11        1.33        3.41      2.50 o 
  -1 -16  11        9.34       10.24      5.94 o 
   0 -16  11       40.03       47.05     16.55 o 
   1 -16  11       21.96       35.14      7.19 o 
   2 -16  11       39.47       44.08      3.49 o 
  -4 -15  11        1.48        3.64      2.84 o 
  -3 -15  11       42.18       48.96     20.37 o 
  -2 -15  11       37.56       47.39     14.27 o 
  -1 -15  11       63.78       77.75     12.60 o 
   0 -15  11        0.96        1.29      3.01 o 
   1 -15  11       23.16       27.41      6.40 o 
   2 -15  11       11.65       13.30      3.80 o 
   3 -15  11       32.40       30.08     12.83 o 
   4 -15  11        6.18        0.27      3.08 o 
  -4 -14  11       13.92       12.13      8.09 o 
  -3 -14  11        1.38        0.99      2.93 o 
  -2 -14  11       66.40       67.47     14.23 o 
  -1 -14  11       80.96       88.11     14.39 o 
   0 -14  11       27.18       37.30      6.09 o 
   1 -14  11       81.30       90.61     19.74 o 
   2 -14  11        0.23        2.95      2.75 o 
   3 -14  11       96.01       94.46     40.22 o 
   4 -14  11       53.45       57.12      7.11 o 
   5 -14  11        0.42        0.83      2.85 o 
  -5 -13  11        7.05       14.77      2.99 o 
  -4 -13  11        3.64        2.24      5.66 o 
  -3 -13  11        8.56        5.24      4.38 o 
  -2 -13  11        0.40        6.57      5.41 o 
  -1 -13  11       21.18       25.36      3.50 o 
   0 -13  11       16.35       12.42      3.43 o 
   1 -13  11        0.21        0.08      3.17 o 
   2 -13  11        0.15        1.42      2.91 o 
   3 -13  11      175.68      154.94     57.93 o 
   4 -13  11       11.95        6.07      3.79 o 
   5 -13  11        8.79        5.75      2.32 o 
  -6 -12  11        0.21        0.96      2.64 o 
  -5 -12  11       10.25       15.03      3.38 o 
  -4 -12  11       14.77       11.67      6.67 o 
  -3 -12  11        1.31       -2.96      4.00 o 
  -2 -12  11       11.79       15.09      4.20 o 
  -1 -12  11       79.84      142.91      6.47 o 
   0 -12  11        3.55        3.13      3.62 o 
   1 -12  11        0.10        0.78      4.39 o 
   2 -12  11       24.50       10.57      3.02 o 
   3 -12  11      113.88      103.02     43.61 o 
   4 -12  11       85.38       84.45      4.20 o 
   5 -12  11       58.82       52.50     15.06 o 
   6 -12  11       39.92       28.69      3.86 o 
  -6 -11  11        3.21        4.02      3.14 o 
  -5 -11  11       50.37       47.16      3.77 o 
  -4 -11  11        0.12       -3.02      5.90 o 
  -3 -11  11        0.26        2.47      4.13 o 
  -2 -11  11      254.47      275.69     16.81 o 
  -1 -11  11      194.69      228.71     10.66 o 
   0 -11  11       61.05       60.88      3.55 o 
   1 -11  11       84.86       81.65     14.33 o 
   2 -11  11       37.25       33.07      7.65 o 
   3 -11  11      171.27      139.80     36.53 o 
   4 -11  11       18.87       15.97      5.69 o 
   5 -11  11       17.54       19.85      3.31 o 
   6 -11  11        8.32        6.02      2.36 o 
   7 -11  11       62.50       57.75      3.91 o 
  -7 -10  11        0.53        2.12      2.63 o 
  -6 -10  11        0.17        1.35      3.49 o 
  -5 -10  11       63.72       84.99      4.19 o 
  -4 -10  11       31.75       31.67     10.77 o 
  -3 -10  11       26.79       26.11      4.33 o 
  -2 -10  11      165.19      150.67      4.69 o 
  -1 -10  11      132.60      137.91      4.49 o 
   0 -10  11      107.01      107.10      4.34 o 
   1 -10  11        4.53        4.19      4.48 o 
   2 -10  11      182.75      188.92     21.51 o 
   3 -10  11      959.70      838.96    100.24 o 
   4 -10  11      204.25      209.22     23.87 o 
   5 -10  11       87.14       61.89      8.80 o 
   6 -10  11       24.94       17.30      4.03 o 
   7 -10  11        0.11       -0.56      3.78 o 
  -7  -9  11        0.24        1.87      3.06 o 
  -6  -9  11       46.96       54.73      3.88 o 
  -5  -9  11       26.14       29.00      4.21 o 
  -4  -9  11        2.15        1.51      3.10 o 
  -3  -9  11       63.19       73.47     17.28 o 
  -2  -9  11      131.74      119.98      4.76 o 
  -1  -9  11      151.23      184.28      4.53 o 
   0  -9  11      231.27      216.97      4.51 o 
   1  -9  11      116.61      116.90      4.59 o 
   2  -9  11       20.12       32.25      4.55 o 
   3  -9  11      359.47      300.82     42.95 o 
   4  -9  11      159.82      141.00      6.45 o 
   5  -9  11      299.94      271.14      3.92 o 
   6  -9  11        5.32        2.87      2.63 o 
   7  -9  11       62.21       61.02      4.55 o 
  -7  -8  11       25.20       34.36      3.56 o 
  -6  -8  11        0.42       -1.06      3.98 o 
  -5  -8  11        1.26        8.64      9.02 o 
  -4  -8  11       34.45       16.69      8.60 o 
  -3  -8  11       62.69       62.59      4.55 o 
  -2  -8  11      109.19      106.34      4.25 o 
  -1  -8  11        5.05        8.47      3.66 o 
   0  -8  11      421.28      412.77      4.72 o 
   1  -8  11       32.81       29.78      3.66 o 
   2  -8  11       37.46       34.83      4.03 o 
   3  -8  11      351.74      393.31     42.67 o 
   4  -8  11       92.57      116.97      7.17 o 
   5  -8  11       46.09       39.18      3.12 o 
   6  -8  11       32.61       18.24      3.61 o 
   7  -8  11       24.17       24.32      4.48 o 
   8  -8  11       87.97      101.57      4.25 o 
  -7  -7  11       45.18       54.83      3.85 o 
  -6  -7  11      101.66      142.17      4.95 o 
  -5  -7  11       35.52       32.36      4.85 o 
  -4  -7  11       64.33       79.51     25.72 o 
  -3  -7  11      358.11      395.83     40.93 o 
  -2  -7  11       16.54       11.92      2.92 o 
  -1  -7  11       32.31       37.11      2.79 o 
   0  -7  11       80.82       85.63      9.98 o 
   1  -7  11      257.36      295.06      3.30 o 
   2  -7  11      436.87      422.83      4.67 o 
   3  -7  11      160.39      131.49      9.44 o 
   4  -7  11      701.80      697.88     32.04 o 
   5  -7  11      272.67      254.37     18.29 o 
   6  -7  11       26.97       28.24      5.11 o 
   7  -7  11       37.07       31.91      4.86 o 
   8  -7  11        0.89       -1.16      3.93 o 
  -8  -6  11       17.23       26.41      3.12 o 
  -7  -6  11       16.53       23.89     10.01 o 
  -6  -6  11       19.33       14.01      7.34 o 
  -5  -6  11       59.07       73.96     18.97 o 
  -4  -6  11       38.94       27.28      4.95 o 
  -3  -6  11       30.64       35.16      4.49 o 
  -2  -6  11       13.53       28.93      8.66 o 
  -1  -6  11        0.34       -1.24      2.04 o 
   0  -6  11      359.37      376.50     10.53 o 
   1  -6  11       43.06       44.97      2.80 o 
   2  -6  11      136.10      129.16      8.85 o 
   3  -6  11      346.04      353.06      2.55 o 
   4  -6  11      341.58      286.31      7.95 o 
   5  -6  11       13.96       18.80      3.65 o 
   6  -6  11      217.48      178.93     55.57 o 
   7  -6  11       48.86       49.06     23.12 o 
   8  -6  11      134.48      116.63     53.66 o 
  -8  -5  11        5.87        8.49      3.28 o 
  -7  -5  11        4.37        6.81      3.02 o 
  -6  -5  11       81.37       98.93     19.15 o 
  -5  -5  11       78.61       71.47     11.39 o 
  -4  -5  11      183.75      182.43     15.25 o 
  -3  -5  11       15.33        9.33      2.52 o 
  -2  -5  11      131.64      136.97      2.79 o 
  -1  -5  11      169.04      192.67      5.93 o 
   0  -5  11       17.22       28.41      1.72 o 
   1  -5  11        9.05       19.01      1.64 o 
   2  -5  11       47.92       52.94      3.20 o 
   3  -5  11     2263.31     2099.58     39.57 o 
   4  -5  11      279.61      266.56     15.51 o 
   5  -5  11      982.40     1023.62    112.89 o 
   6  -5  11       44.29       40.53      9.02 o 
   7  -5  11       87.96       82.22     23.80 o 
   8  -5  11       25.40       18.62      9.23 o 
  -8  -4  11        0.31        0.44      2.55 o 
  -7  -4  11       11.18        8.53      4.77 o 
  -6  -4  11        2.77        3.31      3.67 o 
  -5  -4  11      105.11      124.26      4.50 o 
  -4  -4  11      179.72      206.78      6.32 o 
  -3  -4  11      383.14      437.63     10.38 o 
  -2  -4  11       18.71       16.92      2.27 o 
  -1  -4  11        2.39        2.93      1.57 o 
   0  -4  11      350.34      345.35     10.33 o 
   1  -4  11      476.00      448.22     13.15 o 
   2  -4  11       18.89       23.56      1.16 o 
   3  -4  11      382.56      332.59      9.59 o 
   4  -4  11       47.82       43.70      6.62 o 
   5  -4  11      568.96      611.91      7.51 o 
   6  -4  11      209.02      220.07     27.17 o 
   7  -4  11      137.36      131.26      5.55 o 
   8  -4  11        3.16        2.16      2.94 o 
   9  -4  11        2.67        5.06      2.22 o 
  -8  -3  11        1.33        5.32      2.81 o 
  -7  -3  11        0.06        4.27      3.51 o 
  -6  -3  11        0.55        8.16      3.81 o 
  -5  -3  11      275.22      320.17      6.44 o 
  -4  -3  11      165.86      176.39      4.83 o 
  -3  -3  11      106.04      105.41      5.34 o 
  -2  -3  11      244.69      322.80      7.75 o 
  -1  -3  11       11.80       10.57      1.85 o 
   0  -3  11       37.90       24.34      2.10 o 
   1  -3  11      373.14      388.68     10.08 o 
   2  -3  11      112.10      120.15      2.88 o 
   3  -3  11      925.66      869.94     19.51 o 
   4  -3  11       82.39       89.17      4.25 o 
   5  -3  11       88.49       89.46      3.77 o 
   6  -3  11       40.37       32.24      6.21 o 
   7  -3  11       15.17       17.60      3.56 o 
   8  -3  11       85.42       65.51      5.12 o 
   9  -3  11        0.83       -0.45      3.35 o 
  -8  -2  11        0.07        2.36      2.95 o 
  -7  -2  11        2.33        0.38      3.71 o 
  -6  -2  11       45.56       60.74      4.02 o 
  -5  -2  11       81.09      102.27     10.12 o 
  -4  -2  11        1.39        3.03      2.74 o 
  -3  -2  11      154.85      149.91      4.85 o 
  -2  -2  11      553.06      527.28      7.14 o 
  -1  -2  11        3.34        3.00      1.55 o 
   0  -2  11      128.21       89.24      2.65 o 
   1  -2  11      179.12      197.84      6.19 o 
   2  -2  11       43.57       31.88      2.39 o 
   3  -2  11       50.64       65.53      3.30 o 
   4  -2  11        1.54        8.40      3.56 o 
   5  -2  11      635.67      681.32      7.01 o 
   6  -2  11       47.28       49.87      3.71 o 
   7  -2  11       26.03       25.01      4.89 o 
   8  -2  11       86.67       91.01     15.03 o 
   9  -2  11       15.87       14.58      6.93 o 
  -8  -1  11        8.24       13.95      3.16 o 
  -7  -1  11        0.14        5.47      3.71 o 
  -6  -1  11       10.55       20.42      4.06 o 
  -5  -1  11      425.80      486.77     23.69 o 
  -4  -1  11        2.20        3.06      2.91 o 
  -3  -1  11        2.39        3.60      3.45 o 
  -2  -1  11      205.45      287.14      4.18 o 
  -1  -1  11       83.51       62.95      1.93 o 
   0  -1  11      477.59      596.06     16.56 o 
   1  -1  11      101.12       63.21      2.30 o 
   2  -1  11      286.69      301.68     11.73 o 
   3  -1  11      503.11      517.39     11.12 o 
   4  -1  11       34.91       24.57      3.61 o 
   5  -1  11       25.56       34.22      4.26 o 
   6  -1  11       68.09       76.18      5.82 o 
   7  -1  11      140.97      165.92      7.71 o 
   8  -1  11       14.66       14.79      5.14 o 
   9  -1  11       45.57       49.02      5.70 o 
  -8   0  11        0.74        2.50      3.14 o 
  -7   0  11       17.60       37.16      3.88 o 
  -6   0  11       37.85       50.66      4.14 o 
  -5   0  11      134.31      190.01      4.49 o 
  -4   0  11       81.44      107.67      3.71 o 
  -3   0  11       73.59       67.15      3.07 o 
  -2   0  11      115.05       83.24      2.84 o 
  -1   0  11       81.96       88.34      1.85 o 
   0   0  11       55.57       37.27      3.24 o 
   1   0  11      153.52      145.80      3.34 o 
   2   0  11      147.47      146.69      6.03 o 
   3   0  11        2.83        0.59      2.68 o 
   4   0  11      460.96      466.86     21.45 o 
   5   0  11       13.48        8.55      4.20 o 
   6   0  11      350.29      383.15     13.23 o 
   7   0  11      191.64      222.48     14.52 o 
   8   0  11       13.15       15.91      3.65 o 
   9   0  11       17.85       20.30      2.90 o 
  -8   1  11       10.26       16.74      3.12 o 
  -7   1  11        0.43       -0.73      3.80 o 
  -6   1  11        1.96        6.56      6.78 o 
  -5   1  11      245.67      268.36     13.99 o 
  -4   1  11       53.49       61.13      3.83 o 
  -3   1  11        0.46        2.64      2.96 o 
  -2   1  11      173.85      215.58      6.10 o 
  -1   1  11        4.04        1.07      1.59 o 
   0   1  11       13.89       19.89      1.34 o 
   1   1  11      863.90      900.15     23.51 o 
   2   1  11      277.20      316.98     17.02 o 
   3   1  11       90.24       93.69      3.54 o 
   4   1  11      123.84      166.43     16.20 o 
   5   1  11      763.88      825.90     57.30 o 
   6   1  11       78.39       60.03      4.80 o 
   7   1  11      105.15      119.26     10.64 o 
   8   1  11        0.55        1.27      3.42 o 
   9   1  11        0.63       -1.36      3.68 o 
  -8   2  11       26.47       34.52      3.12 o 
  -7   2  11       27.11       39.19      3.80 o 
  -6   2  11       11.07        7.20      4.10 o 
  -5   2  11       88.90       94.15      8.29 o 
  -4   2  11      115.54      120.33      3.78 o 
  -3   2  11        2.86        4.68      2.40 o 
  -2   2  11      561.86      511.68     16.52 o 
  -1   2  11       17.94       10.14      1.47 o 
   0   2  11      134.78      135.47      2.35 o 
   1   2  11     1066.20     1127.51     32.96 o 
   2   2  11      389.44      483.07      8.08 o 
   3   2  11       81.76       83.30      3.61 o 
   4   2  11       95.93       90.17      4.43 o 
   5   2  11       38.48       35.66      4.99 o 
   6   2  11        3.38        1.55      5.70 o 
   7   2  11       57.35       62.52      3.97 o 
   8   2  11        5.01        6.42      3.42 o 
   9   2  11        8.48        7.82      2.85 o 
  -8   3  11       11.59       18.12      2.96 o 
  -7   3  11        0.20       -2.05      4.42 o 
  -6   3  11       39.08       40.49      4.07 o 
  -5   3  11        1.38        1.13      3.93 o 
  -4   3  11       18.48       21.90      3.61 o 
  -3   3  11       91.25      100.92      2.86 o 
  -2   3  11      132.27      119.03      3.86 o 
  -1   3  11      227.90      209.30      4.36 o 
   0   3  11       24.54       22.16      1.41 o 
   1   3  11       56.10       44.77      1.66 o 
   2   3  11      377.42      411.83      2.71 o 
   3   3  11      345.51      396.64      4.02 o 
   4   3  11       24.48       26.86      6.41 o 
   5   3  11      298.67      323.60     18.32 o 
   6   3  11       50.28       35.81      5.15 o 
   7   3  11        2.51        3.40      4.39 o 
   8   3  11       12.12       13.79      3.38 o 
   9   3  11        0.45        0.86      2.72 o 
  -8   4  11        1.99        0.17      2.73 o 
  -7   4  11        5.45        5.51      3.53 o 
  -6   4  11       44.04       52.04      3.93 o 
  -5   4  11      185.58      205.96     12.71 o 
  -4   4  11      239.22      223.51      8.71 o 
  -3   4  11      254.90      233.60     12.28 o 
  -2   4  11      307.33      244.58      8.44 o 
  -1   4  11       59.55       50.94      2.72 o 
   0   4  11      954.29      900.69     16.49 o 
   1   4  11       49.45       38.62      1.90 o 
   2   4  11      103.43       82.42      3.62 o 
   3   4  11      369.76      427.61     13.27 o 
   4   4  11        0.77       -0.08      2.37 o 
   5   4  11      157.21      188.65      8.97 o 
   6   4  11       35.90       32.66      8.66 o 
   7   4  11        1.99       -0.33      4.28 o 
   8   4  11       36.04       41.89      9.83 o 
   9   4  11       11.44       17.10      3.46 o 
  -8   5  11       33.20       40.48      5.34 o 
  -7   5  11       44.44       54.17      3.37 o 
  -6   5  11       28.36       30.57      3.90 o 
  -5   5  11      269.77      267.59      5.65 o 
  -4   5  11       30.24       25.54      7.03 o 
  -3   5  11        1.03        2.03      2.91 o 
  -2   5  11        4.43        4.09      1.90 o 
  -1   5  11       54.96       48.11      3.75 o 
   0   5  11      262.12      283.49      8.51 o 
   1   5  11       28.74       22.34      1.80 o 
   2   5  11        6.93        5.65      1.83 o 
   3   5  11      584.24      586.80     24.10 o 
   4   5  11      138.54      142.50     14.39 o 
   5   5  11      227.09      239.07      4.87 o 
   6   5  11        8.80        8.45      4.35 o 
   7   5  11       21.90       17.61      4.22 o 
   8   5  11        0.54        0.76      3.10 o 
   9   5  11       31.08       30.24      5.35 o 
  -7   6  11        1.59        0.42      2.90 o 
  -6   6  11       11.64       12.70      3.49 o 
  -5   6  11      140.93      145.98      3.97 o 
  -4   6  11      335.48      314.51     14.03 o 
  -3   6  11      406.12      338.14     22.19 o 
  -2   6  11      421.19      433.67     15.15 o 
  -1   6  11        5.37        2.40      2.58 o 
   0   6  11      940.26      944.26     28.73 o 
   1   6  11       57.60       46.23      8.29 o 
   2   6  11      261.02      282.63      6.43 o 
   3   6  11      104.75       94.98      4.81 o 
   4   6  11        2.46        3.40      2.46 o 
   5   6  11      106.45      115.14      4.67 o 
   6   6  11       20.47       27.25      9.36 o 
   7   6  11        2.72        0.29      4.13 o 
   8   6  11       29.96       34.84      9.09 o 
   9   6  11        0.09        5.96      3.58 o 
  -7   7  11       10.15       10.33      2.63 o 
  -6   7  11       75.87       69.47      8.76 o 
  -5   7  11       27.74       37.64      6.05 o 
  -4   7  11      309.31      293.61      4.19 o 
  -3   7  11      247.79      227.80      3.73 o 
  -2   7  11        5.51        5.66      2.78 o 
  -1   7  11       77.89       90.72      5.41 o 
   0   7  11      169.62      192.31     11.53 o 
   1   7  11      148.78      128.83      3.14 o 
   2   7  11      211.15      199.02      5.86 o 
   3   7  11      725.82      751.00      6.23 o 
   4   7  11       38.38       48.45      5.69 o 
   5   7  11        1.40        5.70      4.40 o 
   6   7  11        0.01        2.53      4.17 o 
   7   7  11       92.90       81.22     17.92 o 
   8   7  11        0.56        4.06      2.77 o 
   9   7  11        0.75       -0.85      3.34 o 
  -7   8  11        0.05       -2.33      2.96 o 
  -6   8  11        3.16       -1.17      3.77 o 
  -5   8  11      122.42       77.81      4.98 o 
  -4   8  11       40.40       76.85     32.39 o 
  -3   8  11       82.17       71.99      7.25 o 
  -2   8  11       80.26       83.55      3.66 o 
  -1   8  11      128.50      118.07      7.64 o 
   0   8  11     2665.45     2715.23     26.14 o 
   1   8  11       93.86      199.49      6.83 o 
   2   8  11      796.37      851.59     45.08 o 
   3   8  11        1.28        0.15      2.76 o 
   4   8  11      155.43      128.32      8.38 o 
   5   8  11       13.77       30.67     10.43 o 
   6   8  11       20.29       19.16      9.06 o 
   7   8  11        0.72        0.98      3.67 o 
   8   8  11       16.51        8.70      3.81 o 
  -6   9  11       15.76        6.90      3.13 o 
  -5   9  11      261.96      182.48      5.41 o 
  -4   9  11      476.65      338.16     26.64 o 
  -3   9  11       62.99       71.96      6.83 o 
  -2   9  11       19.85       26.43      8.67 o 
  -1   9  11      103.40       84.73     17.41 o 
   0   9  11      226.35      192.64     20.73 o 
   1   9  11      147.85      111.04     18.74 o 
   2   9  11       48.73       33.04      5.38 o 
   3   9  11       63.67       60.27      4.99 o 
   4   9  11      228.12      246.57     13.62 o 
   5   9  11       40.82       38.01     11.99 o 
   6   9  11        0.01        0.00      6.84 o 
   7   9  11       63.43       74.94      6.25 o 
  -6  10  11        4.71        7.58      3.39 o 
  -5  10  11       38.31       24.60      3.67 o 
  -3  10  11      214.60      153.32     14.34 o 
  -2  10  11       53.63       78.76      6.31 o 
  -1  10  11      240.42      207.99     11.64 o 
   1  10  11      467.70      531.05      8.16 o 
   2  10  11      845.13      837.68     30.35 o 
   3  10  11      505.95      530.54     25.96 o 
   4  10  11       26.38       30.48      5.06 o 
   5  10  11        0.00       -4.27      7.30 o 
   6  10  11      128.39      150.99      7.30 o 
   7  10  11        1.45        0.92      5.71 o 
   8  10  11        3.84        2.99      2.94 o 
  -6  11  11        8.35        7.69      2.70 o 
  -5  11  11       24.34       11.14      3.06 o 
  -3  11  11      182.11      140.80      7.06 o 
  -2  11  11      254.10      247.81      7.08 o 
  -1  11  11       58.08       68.24      4.25 o 
   0  11  11      589.89      670.20      9.43 o 
   1  11  11       36.53       45.51      7.45 o 
   2  11  11       86.78      105.53      8.04 o 
   3  11  11        3.90        0.50      3.97 o 
   4  11  11       41.92       36.09     13.42 o 
   5  11  11        4.39        2.56      7.29 o 
   6  11  11        0.05        3.36      6.48 o 
   7  11  11      193.82      221.14      6.50 o 
  -4  12  11       29.40       19.15      4.97 o 
  -3  12  11       66.34       53.50     15.77 o 
  -2  12  11      101.62      102.30      4.86 o 
  -1  12  11      100.27       79.08      7.07 o 
   0  12  11       24.79       14.54      4.39 o 
   1  12  11       58.09      135.15     32.23 o 
   2  12  11      424.58      445.02     28.11 o 
   3  12  11      506.01      517.09     54.16 o 
   4  12  11      202.15      201.82     51.06 o 
   5  12  11        2.49        9.42      7.13 o 
   6  12  11        2.26        5.37      6.22 o 
  -4  13  11       30.68       25.79      4.68 o 
  -3  13  11       58.68       48.06     18.22 o 
  -2  13  11      190.96      182.60     25.87 o 
  -1  13  11      321.21      332.80     53.18 o 
   0  13  11      617.90      543.88     42.12 o 
   1  13  11      138.96      152.30     17.32 o 
   2  13  11       11.75        8.87      4.52 o 
   3  13  11      186.16      165.90      5.26 o 
   4  13  11       28.48       26.87     10.08 o 
   5  13  11       80.13       93.27      7.21 o 
   6  13  11       11.83       23.80      5.95 o 
   7  13  11        2.18        1.03      4.38 o 
  -4  14  11       20.04       10.56      4.11 o 
  -3  14  11      193.59      132.13     37.15 o 
  -2  14  11       43.79       27.27      5.88 o 
  -1  14  11       61.64       61.61      7.41 o 
   0  14  11      494.21      612.08      9.53 o 
   1  14  11      123.79      133.96      8.16 o 
   2  14  11      405.72      485.30      9.26 o 
   4  14  11       49.48       39.27     13.05 o 
   5  14  11       80.19      121.31      6.81 o 
   6  14  11       14.33       17.52      5.31 o 
  -4  15  11       40.24       23.59      3.83 o 
  -3  15  11        4.26        4.15      4.36 o 
  -2  15  11       25.71       26.80      5.58 o 
  -1  15  11       23.83       30.69      7.06 o 
   0  15  11       71.45       87.01      7.79 o 
   1  15  11      105.01       85.11      8.00 o 
   3  15  11      143.36      422.96      9.37 o 
   4  15  11       14.33       13.26      6.59 o 
   5  15  11        3.52        7.69      5.73 o 
   6  15  11        0.00        0.78      4.44 o 
  -3  16  11       78.98       83.17      4.73 o 
  -2  16  11       21.37       36.83      5.63 o 
  -1  16  11       27.20       28.26      4.88 o 
   0  16  11      481.85      625.91      8.57 o 
   1  16  11        8.52       14.68      7.39 o 
   2  16  11        5.82       10.39      7.30 o 
   3  16  11        1.94        0.54      3.45 o 
   4  16  11        2.00        3.88      2.78 o 
   5  16  11       34.96       34.77      5.07 o 
  -2  17  11       62.09       44.16     11.67 o 
  -1  17  11       19.23       13.54      3.36 o 
   0  17  11       55.06       70.38      5.33 o 
   1  17  11       52.20       64.12      6.88 o 
   2  17  11       11.80       11.16      3.57 o 
   3  17  11       90.71      100.42     24.47 o 
   4  17  11        0.20       -0.76      2.62 o 
  -1  18  11        0.13        0.88      2.49 o 
   0  18  11       97.76      112.42     18.04 o 
   1  18  11       25.04       25.84      3.50 o 
   3  18  11        0.54        3.37      2.89 o 
  -2 -16  12       11.36       13.11      3.48 o 
  -1 -16  12        4.95        5.56      2.99 o 
   0 -16  12        2.45        3.61      4.39 o 
   1 -16  12        0.41       -1.61      2.45 o 
   2 -16  12        2.60        2.83      2.08 o 
  -3 -15  12        8.19        6.43      3.23 o 
  -2 -15  12        7.02        6.50      2.71 o 
  -1 -15  12        0.45        4.23      2.86 o 
   0 -15  12       59.54       59.18     15.04 o 
   1 -15  12       54.70       48.16     11.50 o 
   2 -15  12       14.38        8.99      4.13 o 
   3 -15  12       18.31       30.81      3.26 o 
  -4 -14  12        0.67        0.35      2.32 o 
  -3 -14  12       12.54       25.47     10.02 o 
  -2 -14  12       10.45        8.43      5.28 o 
  -1 -14  12       45.83       50.69     10.76 o 
   0 -14  12        0.00       -1.60      4.00 o 
   1 -14  12        9.41        4.41      4.86 o 
   2 -14  12       22.28       20.80      6.92 o 
   3 -14  12        7.72       10.77      5.65 o 
   4 -14  12       78.59       92.89      3.62 o 
  -4 -13  12        1.40        2.21      2.44 o 
  -3 -13  12       26.33       19.37      9.08 o 
  -2 -13  12       35.04       33.19     10.63 o 
  -1 -13  12      114.68      144.76      4.06 o 
   0 -13  12       69.18       72.04     10.47 o 
   1 -13  12       30.64       41.21      9.59 o 
   2 -13  12       12.43       12.58      4.28 o 
   3 -13  12        0.46        0.78      2.37 o 
   4 -13  12       19.94       23.83      3.43 o 
   5 -13  12       61.53       64.81      3.15 o 
  -5 -12  12        0.73       -1.27      3.16 o 
  -4 -12  12       31.47       33.11     19.32 o 
  -3 -12  12       31.19       40.87      4.14 o 
  -2 -12  12       92.09       92.08      4.58 o 
  -1 -12  12        4.34        4.39      4.67 o 
   0 -12  12      294.77      328.44      5.43 o 
   1 -12  12       56.63       78.48     18.92 o 
   2 -12  12       22.65       31.85     10.51 o 
   3 -12  12       40.49       23.44     13.10 o 
   4 -12  12        0.15        2.79      3.58 o 
   5 -12  12        7.06        4.55      2.28 o 
  -6 -11  12        3.00        1.39      2.84 o 
  -5 -11  12        2.73        1.39      3.48 o 
  -4 -11  12        4.42        3.57      5.22 o 
  -3 -11  12       94.95      122.86      4.59 o 
  -2 -11  12      258.00      296.90      5.28 o 
  -1 -11  12      206.03      250.17      8.52 o 
   0 -11  12        0.52       11.92      7.94 o 
   1 -11  12       16.94       13.13      3.34 o 
   2 -11  12        4.99        8.28      4.54 o 
   3 -11  12       39.38       48.95     15.07 o 
   4 -11  12        3.43        4.36      3.72 o 
   5 -11  12      111.11       77.10     20.44 o 
   6 -11  12        7.16        6.16      2.03 o 
  -6 -10  12        7.07        8.07      6.54 o 
  -5 -10  12        4.64        4.85      3.85 o 
  -4 -10  12        2.41        1.31      3.04 o 
  -3 -10  12       30.09       39.48      4.45 o 
  -2 -10  12       56.43       64.13      4.47 o 
  -1 -10  12       80.65       84.12      4.41 o 
   0 -10  12       39.53       38.48      4.17 o 
   1 -10  12      443.14      460.39      5.58 o 
   2 -10  12        4.09        2.85      8.73 o 
   3 -10  12       12.39        9.28      4.51 o 
   4 -10  12       17.37       21.04      3.86 o 
   5 -10  12       62.95       53.83     11.04 o 
   6 -10  12       39.14       28.28      8.55 o 
   7 -10  12        2.21        5.91      3.17 o 
  -7  -9  12        1.22        0.37      2.97 o 
  -6  -9  12        6.47        4.88      3.66 o 
  -5  -9  12       99.04      126.75      4.47 o 
  -4  -9  12        0.58       -0.31      3.13 o 
  -3  -9  12       37.89       55.65     14.64 o 
  -2  -9  12      121.67      143.59      4.80 o 
  -1  -9  12        1.34        1.28      4.04 o 
   0  -9  12        0.79        8.43      4.12 o 
   1  -9  12      218.06      217.26      4.85 o 
   2  -9  12      266.03      257.21      4.98 o 
   3  -9  12      283.90      341.69     75.75 o 
   4  -9  12      260.90      200.52     34.46 o 
   5  -9  12       28.86        7.67      3.61 o 
   6  -9  12       30.65       18.97     10.91 o 
   7  -9  12        4.47        0.62      3.76 o 
  -7  -8  12        3.44        7.75      3.17 o 
  -6  -8  12        1.20        4.31      3.78 o 
  -5  -8  12        1.75        4.89      4.26 o 
  -4  -8  12        2.40       -2.32      4.38 o 
  -3  -8  12       79.94       73.05     18.75 o 
  -2  -8  12      198.22      235.49      5.77 o 
  -1  -8  12       30.22       32.90      4.11 o 
   0  -8  12        1.40        3.85      3.72 o 
   2  -8  12      616.64      609.16      5.59 o 
   3  -8  12       39.66       32.44      8.29 o 
   4  -8  12      735.21      591.27     50.25 o 
   5  -8  12        3.99        5.40      2.67 o 
   6  -8  12       37.23       36.93      4.53 o 
   7  -8  12       12.98       17.55      3.94 o 
  -7  -7  12       17.66       28.14      3.54 o 
  -5  -7  12       33.37       49.27      4.91 o 
  -4  -7  12       32.78       20.87      8.63 o 
  -3  -7  12      275.40      309.15     14.18 o 
  -2  -7  12        8.79       10.00      3.66 o 
  -1  -7  12       42.99       50.39      3.20 o 
   0  -7  12       14.88       13.44      2.76 o 
   1  -7  12      456.30      443.74      3.61 o 
   2  -7  12      445.02      426.44      4.87 o 
   3  -7  12     1859.84     1718.23     68.48 o 
   4  -7  12       17.83       18.37      3.48 o 
   5  -7  12      202.77      176.66     39.93 o 
   6  -7  12       29.34       42.84      4.78 o 
   7  -7  12       14.16        6.97      4.31 o 
   8  -7  12        5.66        4.45      3.73 o 
  -7  -6  12        7.04        5.28      3.20 o 
  -6  -6  12       41.48       42.76     17.40 o 
  -5  -6  12       26.66       24.66      9.63 o 
  -4  -6  12        9.39        5.08      2.70 o 
  -3  -6  12       47.36       42.21      3.41 o 
  -2  -6  12      235.76      226.51      4.72 o 
  -1  -6  12      117.23      112.69      7.98 o 
   0  -6  12      156.01      148.04      3.63 o 
   1  -6  12       63.54       64.70      2.23 o 
   2  -6  12        0.86        3.78      2.11 o 
   3  -6  12      293.48      247.16      6.06 o 
   4  -6  12      675.32      506.34     28.53 o 
   5  -6  12      142.65      158.20     25.84 o 
   6  -6  12        0.44        3.22      2.95 o 
   7  -6  12      199.45      186.34     64.74 o 
   8  -6  12        4.79        4.34      2.65 o 
  -7  -5  12       43.00       45.20     15.34 o 
  -6  -5  12        0.00        2.89      4.28 o 
  -5  -5  12       63.30       70.27     13.49 o 
  -4  -5  12        5.27        2.91      2.85 o 
  -3  -5  12      105.92      100.37      7.61 o 
  -2  -5  12       43.11       42.77      2.59 o 
  -1  -5  12      373.68      340.81      8.49 o 
   0  -5  12       69.09       75.62      2.69 o 
   1  -5  12      217.64      206.76      9.56 o 
   2  -5  12       30.70       20.03      2.13 o 
   3  -5  12      443.56      370.35      9.61 o 
   4  -5  12      394.47      378.23     10.52 o 
   5  -5  12       83.79       71.33     10.86 o 
   6  -5  12       61.06       64.47     16.74 o 
   7  -5  12        4.00        5.22      2.95 o 
   8  -5  12       19.49        8.62      4.51 o 
  -8  -4  12        0.47       -1.12      3.34 o 
  -7  -4  12        0.12       -3.03      3.03 o 
  -6  -4  12       12.41       18.76      3.46 o 
  -5  -4  12       95.29      119.56      3.91 o 
  -4  -4  12      326.02      349.20      5.83 o 
  -3  -4  12        7.65        6.77      2.85 o 
  -2  -4  12      716.47      718.50     16.91 o 
  -1  -4  12      272.12      309.96      8.64 o 
   0  -4  12       10.36       16.54      6.27 o 
   1  -4  12      628.19      567.43     25.56 o 
   2  -4  12        1.43        1.73      1.26 o 
   3  -4  12       44.77       31.08      2.16 o 
   4  -4  12      135.50      147.72      3.55 o 
   5  -4  12       52.33       41.11      3.54 o 
   6  -4  12      319.36      345.36     34.69 o 
   7  -4  12       42.38       34.77      4.69 o 
   8  -4  12        3.21        2.77      2.74 o 
  -8  -3  12        0.46        0.45      2.47 o 
  -7  -3  12       31.08       31.95      3.34 o 
  -6  -3  12       14.42       29.58      3.80 o 
  -5  -3  12       55.99       64.34      3.91 o 
  -4  -3  12        1.68        0.00      2.90 o 
  -3  -3  12      297.17      351.60      7.75 o 
  -2  -3  12      161.69      152.76      6.36 o 
  -1  -3  12       21.77       29.82      2.21 o 
   0  -3  12      146.90      133.25      6.57 o 
   1  -3  12      564.57      533.65     34.46 o 
   2  -3  12      566.69      491.76     10.79 o 
   3  -3  12      115.41       97.93      5.04 o 
   4  -3  12      443.44      456.26      4.12 o 
   5  -3  12      407.01      423.54      4.31 o 
   6  -3  12       10.75       10.90      3.53 o 
   7  -3  12      101.04      110.94     21.43 o 
   8  -3  12        0.16        0.68      2.93 o 
   9  -3  12       13.01        5.90      3.04 o 
  -8  -2  12        0.57        0.82      2.63 o 
  -7  -2  12        3.78        7.43      3.51 o 
  -6  -2  12       12.76       21.10      3.89 o 
  -5  -2  12       15.56       12.96      3.89 o 
  -4  -2  12       95.14      108.81      3.97 o 
  -3  -2  12       47.43       41.28      3.41 o 
  -2  -2  12      204.33      210.00      5.83 o 
  -1  -2  12      156.89      175.21      7.37 o 
   0  -2  12       58.26       50.56      2.45 o 
   1  -2  12       67.95       75.39      5.18 o 
   2  -2  12     1450.04     1541.26     44.56 o 
   3  -2  12      225.50      231.05      5.69 o 
   4  -2  12       19.74       32.84      5.78 o 
   5  -2  12       38.68      180.17     83.00 o 
   6  -2  12       25.20       18.17      4.05 o 
   7  -2  12      256.44      266.24      6.62 o 
   8  -2  12       91.33      107.01     19.04 o 
   9  -2  12       15.68       20.50      5.10 o 
  -8  -1  12        0.02        0.42      2.70 o 
  -7  -1  12       40.45       43.52      3.71 o 
  -6  -1  12       20.76       21.34      4.03 o 
  -5  -1  12       48.84       45.91      4.01 o 
  -4  -1  12       23.25       37.18      4.43 o 
  -3  -1  12      436.95      451.28     13.38 o 
  -2  -1  12       89.62      109.39     16.92 o 
  -1  -1  12       95.41      106.84      6.75 o 
   0  -1  12      165.33      204.10     12.93 o 
   1  -1  12       46.14       42.99      4.32 o 
   2  -1  12        9.45        6.10      2.77 o 
   3  -1  12      939.02      998.64      8.63 o 
   4  -1  12        1.15        4.35      5.74 o 
   5  -1  12      138.74      149.26     13.66 o 
   6  -1  12      118.06      113.34      5.16 o 
   7  -1  12       77.24       82.06     12.36 o 
   8  -1  12       73.53       66.99      5.32 o 
   9  -1  12        3.72        0.97      3.88 o 
  -8   0  12        2.13        2.36      4.26 o 
  -7   0  12        2.55        1.31      3.65 o 
  -6   0  12       61.66       73.58      5.79 o 
  -5   0  12        3.75        8.34      4.69 o 
  -4   0  12      209.40      221.02     10.72 o 
  -3   0  12        1.38        0.10      3.99 o 
  -2   0  12       19.95       34.81      2.72 o 
  -1   0  12      109.44      100.00      3.95 o 
   0   0  12        2.17        5.32      3.20 o 
   1   0  12      277.73      176.64      6.07 o 
   2   0  12      572.51      527.16     19.99 o 
   3   0  12        9.10       15.91      9.42 o 
   4   0  12        8.81       12.07      3.83 o 
   5   0  12      626.45      642.91     53.44 o 
   6   0  12      148.41      152.57     17.60 o 
   7   0  12      102.30      103.58      7.39 o 
   8   0  12        7.02        4.79      4.50 o 
   9   0  12       17.40       17.13      5.92 o 
  -8   1  12        9.63       12.94      2.85 o 
  -7   1  12        6.00       12.24      3.62 o 
  -6   1  12      121.52      142.96      7.63 o 
  -5   1  12       80.10       99.42      8.14 o 
  -4   1  12        0.80       -2.86      3.81 o 
  -3   1  12      413.18      476.05     21.13 o 
  -2   1  12        0.03        1.35      2.63 o 
  -1   1  12        0.25        1.14      1.69 o 
   0   1  12       47.14       57.04      6.20 o 
   1   1  12     1474.88     1196.86     30.95 o 
   2   1  12        4.43        2.22      2.29 o 
   3   1  12      850.74      809.99     63.03 o 
   4   1  12       12.77       16.22      3.76 o 
   5   1  12        0.28        1.07      4.28 o 
   6   1  12      496.80      538.79     50.24 o 
   7   1  12       42.75       42.15      3.90 o 
   8   1  12       23.54       34.23      4.24 o 
   9   1  12       17.07       19.67      2.78 o 
  -8   2  12       84.84      115.89      5.81 o 
  -7   2  12       39.60       51.20      3.68 o 
  -6   2  12      202.71      235.08      8.60 o 
  -5   2  12       24.46       26.71      4.77 o 
  -4   2  12      233.82      232.89     11.21 o 
  -3   2  12        0.20        4.65      3.24 o 
  -2   2  12      133.56      110.86      3.74 o 
  -1   2  12      629.10      518.51     11.23 o 
   0   2  12      138.24      109.16      7.29 o 
   1   2  12       31.62       24.51      1.88 o 
   2   2  12      343.96      404.02     15.75 o 
   3   2  12      110.34      136.32      8.22 o 
   4   2  12       20.32       23.44      3.88 o 
   5   2  12       49.44       52.92      4.84 o 
   6   2  12      131.25      149.01      6.09 o 
   7   2  12      126.21      166.94     11.78 o 
   8   2  12       14.69       22.76      4.93 o 
   9   2  12       17.22       23.16      4.91 o 
  -8   3  12       43.00       53.02      3.11 o 
  -7   3  12       70.06       87.81      3.66 o 
  -6   3  12       31.99       43.97      3.98 o 
  -5   3  12        2.38        4.25      3.92 o 
  -4   3  12      360.77      360.40     20.34 o 
  -3   3  12       82.61       85.04      3.13 o 
  -2   3  12      240.86      213.57      8.04 o 
  -1   3  12       33.75       34.36      3.38 o 
   0   3  12      136.67      126.11      6.08 o 
   1   3  12      427.03      419.40     11.69 o 
   2   3  12       75.92       97.24      5.56 o 
   3   3  12      368.75      365.34      9.82 o 
   4   3  12      106.79       90.94      9.07 o 
   5   3  12       78.78       89.42      8.03 o 
   6   3  12       19.80       20.86      4.67 o 
   7   3  12       60.67       64.17      6.34 o 
   8   3  12       23.53       21.51      3.32 o 
   9   3  12        0.30        3.24      2.64 o 
  -7   4  12       33.24       39.08      3.36 o 
  -6   4  12       38.76       37.52      3.84 o 
  -5   4  12       31.02       31.90      5.26 o 
  -4   4  12        0.43        2.28      3.59 o 
  -3   4  12       16.85       11.50      2.62 o 
  -2   4  12      253.96      239.44     11.66 o 
  -1   4  12       39.95       45.90      6.08 o 
   0   4  12      335.11      281.14     12.75 o 
   1   4  12       14.02       24.43      2.15 o 
   2   4  12      269.98      273.51      4.08 o 
   3   4  12      338.30      372.59     15.81 o 
   4   4  12        0.80        2.21      2.44 o 
   5   4  12      191.14      186.50      8.50 o 
   6   4  12        0.12       -0.71      4.54 o 
   7   4  12       25.39       31.51      4.39 o 
   8   4  12       15.86       27.28      6.60 o 
   9   4  12       15.01       17.25      2.57 o 
  -7   5  12        3.02        6.80      2.91 o 
  -6   5  12       88.64      104.31      3.73 o 
  -5   5  12      240.56      259.81     10.38 o 
  -4   5  12      312.29      325.82     15.90 o 
  -3   5  12       51.52       52.96      2.75 o 
  -2   5  12       10.70        7.00      3.44 o 
  -1   5  12       11.54       10.95      2.36 o 
   0   5  12      957.75      876.20     45.51 o 
   1   5  12     1025.00      983.15     21.84 o 
   2   5  12        5.59        0.38      2.78 o 
   3   5  12      160.37      205.47     15.02 o 
   4   5  12      399.38      393.91      7.63 o 
   5   5  12       31.14       42.43      4.48 o 
   6   5  12        0.73        2.22      5.20 o 
   7   5  12       11.92       14.79      4.25 o 
   8   5  12        0.14        5.13      3.07 o 
   9   5  12        0.04        2.05      2.36 o 
  -7   6  12        9.48       14.64      2.62 o 
  -6   6  12       51.38       50.25      3.32 o 
  -5   6  12        0.60        0.80      3.48 o 
  -4   6  12      283.72      304.80     20.91 o 
  -3   6  12      164.24      155.49      3.27 o 
  -2   6  12      911.28      862.08     73.61 o 
  -1   6  12       95.72      113.50      5.17 o 
   0   6  12        0.06        0.98      2.80 o 
   1   6  12      138.83      156.00      6.27 o 
   2   6  12     1022.52     1131.00     41.82 o 
   3   6  12      111.53      116.58      3.66 o 
   4   6  12        6.18        4.32      2.67 o 
   5   6  12       75.91       78.79      4.58 o 
   6   6  12        0.98       -1.32      5.27 o 
   7   6  12       26.26       23.57      4.09 o 
   8   6  12        2.44        2.80      2.92 o 
   9   6  12        2.01        4.89      2.16 o 
  -7   7  12       27.11       29.93      7.46 o 
  -6   7  12       37.34       38.27      3.03 o 
  -5   7  12      150.56      138.83      3.72 o 
  -4   7  12       36.12       31.81      5.20 o 
  -3   7  12      755.91      688.33     66.10 o 
  -2   7  12        6.34        7.60      4.95 o 
  -1   7  12       59.96       55.94      2.99 o 
   0   7  12       58.57       76.84      9.50 o 
   1   7  12      100.99      127.73      6.86 o 
   2   7  12     1100.12     1187.87     46.22 o 
   3   7  12       70.61       75.63      4.74 o 
   4   7  12      203.37      175.44     12.66 o 
   5   7  12       66.83       76.49      4.55 o 
   6   7  12        0.83        2.46      4.21 o 
   7   7  12       24.06       23.07      6.48 o 
   8   7  12        1.93        0.27      2.82 o 
   9   7  12        3.11        5.47      2.65 o 
  -7   8  12        3.43        6.36      2.74 o 
  -6   8  12       67.51       46.91      9.56 o 
  -5   8  12       12.52       54.67     28.00 o 
  -4   8  12        8.83        5.18      4.21 o 
  -3   8  12      492.00      333.98      9.76 o 
  -2   8  12      231.97      231.50      7.47 o 
  -1   8  12      158.40      193.52      4.91 o 
   0   8  12      266.82      233.75      8.77 o 
   1   8  12      323.24      275.10      4.20 o 
   2   8  12      426.43      441.71     10.40 o 
   3   8  12      717.09      705.75      8.21 o 
   4   8  12      276.32      285.41     17.59 o 
   5   8  12        0.47        2.32      4.30 o 
   6   8  12       13.17        9.18      4.00 o 
   7   8  12        4.13       -0.76      3.53 o 
   8   8  12        0.04        2.02      2.49 o 
  -6   9  12       27.35       11.83      4.91 o 
  -5   9  12       18.84       10.87      4.67 o 
  -4   9  12        0.27        3.45      4.27 o 
  -3   9  12        3.90       33.05     23.41 o 
  -2   9  12      716.53      589.87     81.05 o 
  -1   9  12      157.19      143.68     12.25 o 
   0   9  12       45.79       48.70      9.46 o 
   1   9  12       17.50       17.17      5.32 o 
   2   9  12        1.22        1.75      3.83 o 
   3   9  12       33.80       24.62      3.17 o 
   4   9  12       45.37       38.98      3.09 o 
   5   9  12      198.67      160.15      7.09 o 
   6   9  12       16.77        2.65      4.25 o 
   7   9  12        1.42        1.45      3.31 o 
   8   9  12        0.87        1.21      3.30 o 
  -6  10  12       45.13       28.69      5.35 o 
  -3  10  12      167.35      124.27     12.59 o 
  -2  10  12       54.21       46.06      6.37 o 
  -1  10  12      271.71      299.53      7.56 o 
   0  10  12     1734.03     1861.05     11.14 o 
   1  10  12     1098.53     1168.76      9.97 o 
   2  10  12      283.66      309.10      8.49 o 
   3  10  12      306.68      320.00      8.44 o 
   4  10  12        0.43      129.82     68.62 o 
   5  10  12      177.52      202.95      8.10 o 
   6  10  12       76.70      100.57      7.15 o 
   7  10  12        7.95        6.98      5.70 o 
   8  10  12        0.72        3.30      2.94 o 
  -3  11  12       41.47       34.20     10.04 o 
  -2  11  12      245.67      211.19      7.15 o 
  -1  11  12      372.64      419.00      8.06 o 
   0  11  12        0.80       -4.48      4.48 o 
   1  11  12      983.75      939.93     52.78 o 
   2  11  12      104.64       91.39      4.84 o 
   3  11  12      173.20      190.37      8.42 o 
   4  11  12        5.20       10.24      4.41 o 
   5  11  12        0.40       -4.92      7.44 o 
   6  11  12      274.87      326.45      7.54 o 
   7  11  12       42.27       46.58      5.48 o 
  -3  12  12      112.26       66.56     13.98 o 
  -2  12  12      174.10      176.09      6.99 o 
  -1  12  12      377.53      373.36      8.12 o 
   0  12  12     1015.01     1023.90     81.54 o 
   1  12  12       50.41       42.35      5.60 o 
   2  12  12      256.44      261.99     22.00 o 
   3  12  12        7.39        6.29      7.96 o 
   4  12  12        2.28        3.51      3.44 o 
   5  12  12       13.03       11.39      7.29 o 
   6  12  12        2.61       -0.79      6.10 o 
   7  12  12       48.51       47.45      5.16 o 
  -4  13  12       26.30       13.61      3.82 o 
  -3  13  12        4.56        3.05      2.67 o 
  -2  13  12        5.44        6.93      4.49 o 
  -1  13  12       39.71       38.07      9.72 o 
   0  13  12       89.50       66.60      5.68 o 
   1  13  12      102.34       78.49      5.56 o 
   2  13  12      147.54      160.77     11.55 o 
   3  13  12        5.88      139.46     81.62 o 
   4  13  12       73.51       68.17     26.77 o 
   5  13  12        6.17       13.42     13.45 o 
   6  13  12        1.71        5.95      5.67 o 
   7  13  12        7.54        8.15      4.28 o 
  -3  14  12        8.33        0.44      2.31 o 
  -2  14  12      227.53      189.47     33.11 o 
  -1  14  12        4.86        9.33      3.76 o 
   0  14  12       35.80       46.85      6.09 o 
   1  14  12      209.00      215.37     26.35 o 
   2  14  12       11.37       15.77      6.39 o 
   3  14  12       72.40       65.65      4.58 o 
   4  14  12       58.22       48.13     20.23 o 
   5  14  12       50.79       70.94      6.43 o 
   6  14  12       12.32       10.95      5.15 o 
  -3  15  12       14.62       12.53      5.91 o 
  -2  15  12       64.52       53.25     12.40 o 
  -1  15  12       45.60       37.47      8.41 o 
   0  15  12       52.04       56.03     12.37 o 
   1  15  12      144.83      187.97      8.09 o 
   2  15  12        8.33        7.36      3.98 o 
   3  15  12       71.77       84.91     13.21 o 
   4  15  12       61.91       43.57     19.18 o 
   5  15  12       35.26       36.55      5.66 o 
   6  15  12       11.14       13.00      8.58 o 
  -2  16  12       30.00       39.78     10.10 o 
  -1  16  12        9.12       13.01     11.94 o 
   0  16  12        0.87        0.69      3.70 o 
   1  16  12      130.84      152.28     11.00 o 
   2  16  12       31.32       49.51      5.40 o 
   3  16  12       14.28      172.02     80.30 o 
   4  16  12       55.78       70.19     42.65 o 
   5  16  12        0.56        0.84      4.71 o 
  -1  17  12      138.05      178.96      5.88 o 
   0  17  12       46.59       76.91      6.18 o 
   1  17  12       46.44       46.22      6.68 o 
   2  17  12        7.56        5.03      3.90 o 
   3  17  12        7.92        9.50      5.99 o 
   1  18  12        0.91        1.70      2.84 o 
   2  18  12       30.90       35.20      5.21 o 
   0 -16  13        1.28        1.96      2.26 o 
   1 -16  13        7.01       12.48      2.96 o 
  -2 -15  13       15.68       17.80      9.09 o 
  -1 -15  13       15.03       16.55      5.85 o 
   0 -15  13        2.86        5.18      2.60 o 
   1 -15  13        0.06        1.20      2.41 o 
   2 -15  13       81.01       85.49     27.60 o 
   3 -15  13        9.94        8.47      2.78 o 
  -4 -14  13       72.61       85.95      3.26 o 
  -3 -14  13        0.15       -0.57      2.53 o 
  -2 -14  13       37.96       44.75     17.07 o 
  -1 -14  13       19.65       37.44      9.39 o 
   0 -14  13        0.06        2.88      2.88 o 
   1 -14  13        0.08       -0.32      2.80 o 
   2 -14  13        0.96        0.86      2.98 o 
   3 -14  13        5.51        6.13      1.98 o 
   4 -14  13       19.53       21.66      2.75 o 
  -4 -13  13       18.56       12.08      4.10 o 
  -3 -13  13      112.57      150.81      4.46 o 
  -2 -13  13       17.38       21.94      4.30 o 
  -1 -13  13       11.72       14.52      4.32 o 
   0 -13  13       66.91       78.59      4.42 o 
   1 -13  13        2.83       11.88     13.08 o 
   2 -13  13       77.20       81.98     21.85 o 
   3 -13  13        3.29        2.38      3.49 o 
   4 -13  13       26.74       45.78      6.12 o 
  -5 -12  13        2.95        5.69      3.29 o 
  -4 -12  13        5.06        5.72      4.43 o 
  -3 -12  13      112.52      134.92      4.30 o 
  -2 -12  13        0.65        5.26      3.99 o 
  -1 -12  13       85.30      103.73      4.83 o 
   0 -12  13        4.71        5.21      4.46 o 
   1 -12  13       59.42       50.98      4.34 o 
   2 -12  13        0.85        1.21      3.92 o 
   3 -12  13       45.52       39.54      8.53 o 
   4 -12  13        8.23        5.56      3.14 o 
   5 -12  13        0.02        0.25      2.53 o 
  -5 -11  13        0.90        0.37      3.27 o 
  -4 -11  13        7.49        5.18      2.82 o 
  -3 -11  13        0.51        3.39      4.08 o 
  -2 -11  13       81.64      100.89      4.52 o 
  -1 -11  13        1.44        1.77      4.09 o 
   0 -11  13       51.11       51.00      4.66 o 
   1 -11  13      145.80      139.71      9.80 o 
   2 -11  13       30.38       22.06      4.05 o 
   3 -11  13        1.08       38.02     25.37 o 
   4 -11  13       82.30       86.94      3.81 o 
   5 -11  13        0.57        0.70      2.52 o 
  -6 -10  13       29.78       57.32      3.23 o 
  -5 -10  13       34.28       35.89      7.37 o 
  -4 -10  13       35.77       24.33     15.06 o 
  -3 -10  13        5.81        9.25      4.21 o 
  -2 -10  13        9.40       13.59      4.30 o 
  -1 -10  13       19.80       21.57      3.29 o 
   1 -10  13       98.47       86.23      4.59 o 
   2 -10  13       69.37       60.74      4.22 o 
   3 -10  13       25.98       23.92      4.78 o 
   4 -10  13        0.31        0.37      3.37 o 
   5 -10  13       42.90       23.49      6.43 o 
   6 -10  13        3.96        1.22      1.83 o 
  -6  -9  13       17.85       21.13      3.42 o 
  -5  -9  13        7.21       15.35      3.93 o 
  -4  -9  13       84.91       94.82     41.00 o 
  -3  -9  13       15.60        5.30      3.43 o 
  -2  -9  13        8.42       11.00      8.49 o 
  -1  -9  13       35.82       35.64      4.18 o 
   0  -9  13      293.02      316.10      5.16 o 
   1  -9  13     1045.72     1103.72      6.82 o 
   2  -9  13        9.99        9.91      3.03 o 
   3  -9  13       41.20       26.77      6.83 o 
   4  -9  13      293.09      248.50      4.78 o 
   5  -9  13       14.94        3.15      4.54 o 
   6  -9  13        4.60        6.18      3.78 o 
   7  -9  13       15.70        9.82      3.25 o 
  -6  -8  13       19.44       14.31      3.68 o 
  -5  -8  13        1.22        5.89      4.34 o 
  -4  -8  13      126.84      152.55     57.11 o 
  -3  -8  13       16.11       19.36      5.03 o 
  -2  -8  13      169.57      209.54     11.86 o 
  -1  -8  13      254.97      305.52      6.44 o 
   0  -8  13        1.20        3.17      3.12 o 
   1  -8  13       31.40       39.33      4.57 o 
   2  -8  13      476.86      456.82      5.22 o 
   3  -8  13      159.50      139.95     11.32 o 
   4  -8  13        0.76        1.95      2.47 o 
   5  -8  13      314.69      201.34     25.71 o 
   6  -8  13        2.19        3.50      3.86 o 
   7  -8  13      122.11      109.58      4.39 o 
  -7  -7  13        9.01       13.42      3.18 o 
  -6  -7  13       11.08       11.43      3.78 o 
  -5  -7  13        1.16        0.58      4.40 o 
  -4  -7  13       28.43       18.04      6.79 o 
  -3  -7  13       97.85      109.37     31.55 o 
  -2  -7  13       86.53       88.88      9.27 o 
  -1  -7  13       11.88       12.88      3.24 o 
   0  -7  13      108.18      148.33     25.17 o 
   1  -7  13       79.07       73.61      5.33 o 
   2  -7  13      885.78      898.49     40.66 o 
   3  -7  13        2.77        5.59      2.61 o 
   4  -7  13       14.09        9.07      2.54 o 
   5  -7  13        1.98        2.07      4.14 o 
   6  -7  13       90.64       58.50      4.48 o 
   7  -7  13        0.15       -2.13      3.83 o 
  -7  -6  13        9.41       11.23      3.34 o 
  -6  -6  13        7.73        9.62      4.15 o 
  -5  -6  13       26.24       26.23     12.33 o 
  -4  -6  13       55.64       33.90      3.59 o 
  -3  -6  13       45.11       52.83      9.00 o 
  -2  -6  13       19.73       20.36      2.67 o 
  -1  -6  13      876.33      908.00     37.80 o 
   0  -6  13       27.74       22.32      2.39 o 
   1  -6  13      264.84      258.92      5.99 o 
   2  -6  13      210.52      223.93     14.41 o 
   3  -6  13      483.00      410.03      6.23 o 
   4  -6  13       44.24       30.59      3.02 o 
   5  -6  13       44.09       37.95      6.17 o 
   6  -6  13        6.53        4.54      3.30 o 
   7  -6  13       15.88       13.59      7.70 o 
   8  -6  13       51.56       56.61      3.57 o 
  -7  -5  13        1.00       -0.25      2.51 o 
  -6  -5  13       30.77       29.37      8.56 o 
  -5  -5  13       11.57       16.87      3.79 o 
  -4  -5  13       36.17       29.64      6.42 o 
  -3  -5  13      135.42      167.13     15.65 o 
  -2  -5  13      292.06      277.95      3.28 o 
  -1  -5  13      145.54      167.78      2.72 o 
   0  -5  13      107.10       96.32      4.47 o 
   1  -5  13        0.07        0.55      2.32 o 
   2  -5  13      392.48      445.84      4.90 o 
   3  -5  13       18.58       13.36      1.80 o 
   4  -5  13        0.37       -0.23      2.95 o 
   5  -5  13      330.36      276.24     22.79 o 
   6  -5  13        0.73        2.53      3.02 o 
   7  -5  13        4.31        3.49      2.76 o 
   8  -5  13       22.89       14.93      5.41 o 
  -7  -4  13        4.21        4.93      2.79 o 
  -6  -4  13       12.10       10.53      3.31 o 
  -5  -4  13        4.26        3.89      3.53 o 
  -4  -4  13       11.31        6.37      3.25 o 
  -3  -4  13      306.18      329.95      6.02 o 
  -2  -4  13       21.35       21.92      2.72 o 
  -1  -4  13       35.22       36.12      2.80 o 
   0  -4  13      189.31      169.27      7.68 o 
   1  -4  13      363.70      408.77      8.38 o 
   2  -4  13       12.81       11.44      2.12 o 
   3  -4  13      547.72      529.91     43.07 o 
   4  -4  13       23.02       13.57      3.05 o 
   5  -4  13      267.69      246.78      6.57 o 
   6  -4  13       56.96       50.97      3.48 o 
   7  -4  13        0.09        0.09      4.12 o 
   8  -4  13       10.10        9.72      3.36 o 
  -7  -3  13        0.89        1.88      2.97 o 
  -6  -3  13       15.51       20.90      3.49 o 
  -5  -3  13       36.04       44.52      4.75 o 
  -4  -3  13       26.57       22.08      2.93 o 
  -3  -3  13      171.38      241.66     13.03 o 
  -2  -3  13       12.42       17.61      2.68 o 
  -1  -3  13        1.17        0.54      2.33 o 
   0  -3  13       20.91       20.75      2.28 o 
   1  -3  13       88.26       54.09      7.85 o 
   2  -3  13      410.48      490.53      4.07 o 
   3  -3  13       94.15       69.82      4.72 o 
   4  -3  13      243.15      274.23     32.23 o 
   5  -3  13       10.51       16.93     12.06 o 
   6  -3  13      108.40      145.26     11.99 o 
   7  -3  13        8.80       11.54      4.07 o 
   8  -3  13        0.42        1.58      2.70 o 
  -7  -2  13        1.98        1.65      3.08 o 
  -6  -2  13       29.99       32.55      5.60 o 
  -5  -2  13       23.13       34.51      9.73 o 
  -4  -2  13       18.94       24.01      4.79 o 
  -3  -2  13       61.74       65.01      3.04 o 
  -2  -2  13       41.98       39.73      2.96 o 
  -1  -2  13        1.40        1.02      2.23 o 
   0  -2  13       22.32       18.53      2.43 o 
   1  -2  13      301.73      246.77     22.08 o 
   2  -2  13      193.39      185.03      3.43 o 
   3  -2  13     2078.28     2068.76     10.89 o 
   4  -2  13      132.45      150.97      5.17 o 
   5  -2  13       16.72       18.20      3.63 o 
   6  -2  13       20.36       25.74      3.56 o 
   7  -2  13       76.04       65.63      5.38 o 
   8  -2  13        2.68        6.39      2.91 o 
  -7  -1  13        5.25        9.37      3.22 o 
  -6  -1  13       16.22       18.11      3.87 o 
  -5  -1  13       37.55       42.61      3.98 o 
  -4  -1  13       35.44       37.51      4.94 o 
  -3  -1  13        7.62        9.82      3.47 o 
  -2  -1  13        2.17        1.63      6.92 o 
  -1  -1  13      105.55      147.78      2.92 o 
   0  -1  13       46.44       39.49      2.04 o 
   1  -1  13       59.92       61.34      5.30 o 
   2  -1  13       85.72       61.53      6.28 o 
   3  -1  13      337.24      334.08      3.87 o 
   4  -1  13     2160.95     2120.45    227.80 o 
   5  -1  13       37.95       35.25      5.47 o 
   6  -1  13       92.94      103.41      6.11 o 
   7  -1  13        9.64        8.39      3.46 o 
   8  -1  13        3.82        2.90      3.07 o 
   9  -1  13        0.03        2.23      3.40 o 
  -7   0  13       11.50       22.67      3.38 o 
  -6   0  13       16.33       25.22      4.00 o 
  -5   0  13       99.53       99.86      6.90 o 
  -4   0  13       25.23       37.57      3.87 o 
  -3   0  13      104.85       98.36      4.20 o 
  -2   0  13      173.09      168.75      3.91 o 
  -1   0  13       30.74       35.43      1.89 o 
   0   0  13       83.51       73.03      6.62 o 
   1   0  13      532.00      528.78      6.28 o 
   2   0  13        0.25        4.43      2.36 o 
   3   0  13       53.84       69.42     10.59 o 
   4   0  13      140.46      166.35     22.41 o 
   5   0  13        4.01       14.39      5.83 o 
   6   0  13      124.84      112.35      3.96 o 
   7   0  13        2.74        6.78      3.62 o 
   8   0  13        0.05       -2.63      3.20 o 
   9   0  13        2.99        3.98      2.45 o 
  -7   1  13        0.10        0.69      3.34 o 
  -6   1  13       35.12       40.65      3.92 o 
  -5   1  13       11.58       14.14      3.96 o 
  -4   1  13      708.69      785.97     44.10 o 
  -3   1  13        8.85       13.66      2.78 o 
  -2   1  13        0.56       27.90     22.58 o 
  -1   1  13        0.68        1.37      1.62 o 
   0   1  13       22.44       33.12      5.58 o 
   1   1  13        4.06        5.51      2.04 o 
   2   1  13      107.05      111.15      6.75 o 
   3   1  13       11.31       10.33      3.64 o 
   4   1  13      305.61      380.45     36.84 o 
   5   1  13        4.75        4.72      4.57 o 
   6   1  13       10.50       17.97      4.60 o 
   7   1  13       96.78       93.49      8.88 o 
   8   1  13        9.63        6.15      4.20 o 
   9   1  13        0.00       -1.16      2.51 o 
  -7   2  13      104.89      120.92      3.54 o 
  -6   2  13        6.77        2.74      3.81 o 
  -5   2  13       54.46       51.43      5.17 o 
  -4   2  13       12.68       11.37      4.38 o 
  -3   2  13       11.76        5.07      2.75 o 
  -2   2  13       69.47       60.22      5.41 o 
  -1   2  13      123.68      142.08      3.74 o 
   0   2  13        6.35        8.81      5.53 o 
   1   2  13       29.72       23.73      2.21 o 
   2   2  13        2.06        5.40      2.73 o 
   3   2  13        0.07        4.44      3.72 o 
   4   2  13       19.77       11.80      4.06 o 
   5   2  13        0.96        2.15      4.40 o 
   6   2  13        0.18       -0.89      4.51 o 
   7   2  13      310.67      373.13     26.24 o 
   8   2  13       92.51       95.08     12.51 o 
   9   2  13        0.03        2.66      2.48 o 
  -7   3  13      130.45      184.21      3.49 o 
  -6   3  13       71.85       89.18      3.77 o 
  -5   3  13       60.68       55.55      5.28 o 
  -4   3  13       17.88       28.89      5.94 o 
  -3   3  13        3.04        0.20      5.17 o 
  -2   3  13        6.49        6.43      2.44 o 
  -1   3  13      178.58      168.10      6.20 o 
   0   3  13       71.88       61.23      7.95 o 
   1   3  13        4.01        8.36      2.44 o 
   2   3  13      774.04      781.81     24.69 o 
   3   3  13       16.55       25.77      2.80 o 
   4   3  13       63.17       51.80      6.76 o 
   5   3  13       29.71       19.67      5.39 o 
   6   3  13        1.36        2.16      4.50 o 
   7   3  13        4.93        9.02      3.67 o 
   8   3  13      184.94      222.66     26.70 o 
   9   3  13       14.11       18.79      5.64 o 
  -7   4  13       15.50       19.34      2.89 o 
  -6   4  13      155.53      177.34      3.81 o 
  -5   4  13       44.64       48.69      4.60 o 
  -4   4  13      142.44      137.17      8.36 o 
  -3   4  13       45.75       53.24      3.09 o 
  -2   4  13       78.28       61.95      3.80 o 
  -1   4  13     1069.45     1116.78     74.75 o 
   0   4  13      274.86      235.02      8.50 o 
   1   4  13        2.04        7.01      4.44 o 
   2   4  13       10.75       14.62      2.84 o 
   3   4  13        7.67       11.04      2.86 o 
   4   4  13        9.19       16.43      3.59 o 
   5   4  13       10.60       31.12     15.71 o 
   6   4  13       36.02       38.38      4.62 o 
   7   4  13        4.20        4.46      4.17 o 
   8   4  13       16.57       30.45      5.67 o 
   9   4  13       69.46       88.37     15.22 o 
  -7   5  13        2.07        2.69      2.54 o 
  -6   5  13        3.55        1.99      3.20 o 
  -5   5  13       59.17       72.16      3.65 o 
  -4   5  13      109.01       98.14      5.93 o 
  -3   5  13        3.94        7.73      2.73 o 
  -2   5  13       10.65       15.96      3.82 o 
  -1   5  13      126.73      145.08     13.74 o 
   0   5  13     2382.47     2143.04     14.59 o 
   1   5  13      102.43       98.18      5.79 o 
   2   5  13      583.80      565.03     24.49 o 
   3   5  13       42.34       42.68      3.43 o 
   4   5  13        2.27        1.70      2.77 o 
   5   5  13       42.56       39.04      4.47 o 
   6   5  13        5.89        7.95      6.02 o 
   7   5  13        0.52        2.88      4.08 o 
   8   5  13        0.23        1.28      2.96 o 
   9   5  13       18.22        9.25      3.45 o 
  -7   6  13        5.18        4.63      2.27 o 
  -6   6  13        0.21        1.46      2.86 o 
  -5   6  13       83.43       68.02      5.11 o 
  -4   6  13       81.54       65.23      5.08 o 
  -3   6  13      193.58      178.77     19.53 o 
  -2   6  13      469.33      421.32     33.12 o 
  -1   6  13      102.37     1023.77    520.92 o 
   0   6  13      130.87      118.35      3.73 o 
   1   6  13     1888.86     1824.59     84.03 o 
   2   6  13       40.52       51.87      3.63 o 
   3   6  13       28.79       37.10      4.25 o 
   4   6  13       50.47       46.77      6.39 o 
   5   6  13       19.55       23.57      4.42 o 
   6   6  13       18.71       15.56      5.45 o 
   7   6  13        8.42        6.77      4.28 o 
   8   6  13        0.05        5.31      2.80 o 
  -6   7  13      120.81      121.29      7.22 o 
  -5   7  13       40.78       30.61      7.86 o 
  -4   7  13       66.11       63.94     10.43 o 
  -3   7  13      189.39      162.82     14.26 o 
  -2   7  13      124.60      120.04      4.21 o 
  -1   7  13       20.24       16.19      3.61 o 
   0   7  13      141.74      150.49      9.62 o 
   1   7  13       90.15       91.83      5.02 o 
   2   7  13       93.95      109.21      3.83 o 
   3   7  13      155.24      155.57      6.23 o 
   4   7  13      207.30      228.76      5.37 o 
   5   7  13        7.76        9.81      4.37 o 
   6   7  13      109.89      104.68     14.15 o 
   7   7  13       15.48       11.79      5.28 o 
   8   7  13        0.09       -0.28      3.84 o 
  -6   8  13       12.02        5.50      2.20 o 
  -5   8  13        0.40        2.99      2.58 o 
  -4   8  13       87.80       49.75      5.14 o 
  -3   8  13       16.90        9.89      3.25 o 
  -2   8  13     2071.92     1941.27      7.52 o 
  -1   8  13      119.87      133.48      7.44 o 
   0   8  13       20.56       17.94      3.71 o 
   1   8  13     1659.41     1662.23     44.47 o 
   2   8  13       79.41       78.72      4.92 o 
   3   8  13       65.57       53.43      3.36 o 
   4   8  13      195.23      258.62      5.47 o 
   5   8  13       54.73       43.23     10.57 o 
   6   8  13       13.96       14.58      5.93 o 
   7   8  13       12.04        7.09      4.97 o 
   8   8  13        2.27        3.11      2.30 o 
  -5   9  13       11.02        4.89      3.42 o 
  -4   9  13        6.58        1.55      4.08 o 
  -3   9  13      138.60       77.21      8.97 o 
  -2   9  13       50.51       38.05      6.88 o 
  -1   9  13      791.73      742.82     81.61 o 
   0   9  13       45.14       42.23      3.95 o 
   1   9  13       62.99       55.92      4.96 o 
   2   9  13        5.89        9.02      4.16 o 
   3   9  13       44.31       36.44      7.38 o 
   4   9  13      758.56      642.13     32.86 o 
   5   9  13       23.52       11.37      4.59 o 
   6   9  13       22.00       12.52     10.08 o 
   7   9  13        3.27        3.74      3.03 o 
   8   9  13        2.26        3.78      3.06 o 
  -3  10  13      134.27       77.88      4.38 o 
  -2  10  13       86.36       66.95      6.06 o 
  -1  10  13       79.61       84.53      6.64 o 
   0  10  13       35.68       36.35      4.49 o 
   1  10  13     1158.05     1225.54     60.41 o 
   2  10  13       19.74       23.23      4.67 o 
   3  10  13      137.35      128.65      8.18 o 
   4  10  13       47.71       38.72     15.47 o 
   5  10  13      410.95      456.33      8.73 o 
   6  10  13       17.71       23.78      6.80 o 
   7  10  13        0.14        0.62      5.60 o 
   8  10  13        0.12       -1.48      2.85 o 
  -3  11  13        4.54       16.82      4.00 o 
  -2  11  13      148.92      116.62      6.28 o 
  -1  11  13      108.27      110.03      6.84 o 
   0  11  13      169.33      171.13      7.52 o 
   1  11  13       64.98       68.30      8.32 o 
   3  11  13        8.32        5.28      7.98 o 
   4  11  13       24.20       19.29      7.58 o 
   5  11  13      181.73      205.56      7.89 o 
   6  11  13       19.33       21.41      6.38 o 
   7  11  13       18.68       27.04      5.27 o 
  -3  12  13       42.47       25.60      3.11 o 
  -2  12  13       33.38       30.77      3.48 o 
  -1  12  13      220.01      228.23      7.34 o 
   0  12  13       34.18       28.20      7.24 o 
   1  12  13      219.06      277.88      8.87 o 
   3  12  13      205.20      223.13      8.41 o 
   4  12  13        0.05        1.71      3.26 o 
   5  12  13       51.91       67.05      6.98 o 
   6  12  13       26.02       33.07      6.01 o 
   7  12  13       13.63       10.76      4.79 o 
  -3  13  13        3.21       19.23     12.24 o 
  -2  13  13        0.03        2.38      4.92 o 
  -1  13  13       50.44       56.64      6.64 o 
   0  13  13       84.41       85.97      7.57 o 
   2  13  13       44.90      125.53      8.45 o 
   3  13  13      163.92      195.68      8.04 o 
   4  13  13        0.21       -2.11      3.10 o 
   5  13  13       22.98       15.41      6.45 o 
   6  13  13        0.46        4.34      5.49 o 
  -3  14  13       57.95       30.24      9.21 o 
  -2  14  13       20.69       19.81      3.09 o 
  -1  14  13      149.93      175.72     17.80 o 
   0  14  13        0.07       -0.46      4.11 o 
   1  14  13       10.68       -1.19      5.41 o 
   2  14  13       37.80       41.59      4.25 o 
   3  14  13        0.73        1.02      3.59 o 
   4  14  13       17.10       15.99      8.32 o 
   5  14  13       22.95       48.42      6.05 o 
   6  14  13        4.79        2.69      4.82 o 
  -2  15  13       36.77       35.78      8.08 o 
  -1  15  13       20.04       15.08      3.33 o 
   0  15  13       69.60       67.97      5.85 o 
   1  15  13        7.12       10.95      3.99 o 
   2  15  13      163.93      177.14     19.57 o 
   3  15  13       18.58       21.13      7.62 o 
   4  15  13       25.39       26.25     13.48 o 
   5  15  13        8.01        9.84      5.36 o 
  -2  16  13       29.00       25.81      6.97 o 
  -1  16  13       29.33       46.54      9.05 o 
   0  16  13        1.29        3.79      3.51 o 
   1  16  13      225.55      240.00     27.23 o 
   2  16  13        0.42        2.26      4.11 o 
   3  16  13       80.10       71.04      4.19 o 
   0  17  13       35.06       64.79      8.96 o 
   1  17  13        0.16        2.05      4.62 o 
   3  17  13       12.78       16.62      5.85 o 
  -1 -15  14        2.79        1.39      2.73 o 
   0 -15  14       21.81       32.48      8.14 o 
   1 -15  14       23.78       20.11      8.90 o 
  -3 -14  14       14.86       13.53      3.16 o 
  -2 -14  14       14.49       15.86      3.53 o 
  -1 -14  14       26.33       33.32      3.75 o 
   0 -14  14        2.48        1.77      2.77 o 
   1 -14  14       14.76       14.57      5.07 o 
   2 -14  14        6.17       11.55      5.78 o 
   3 -14  14        3.59        9.72      2.82 o 
  -4 -13  14       32.85       43.38      3.29 o 
  -3 -13  14        7.20       12.22      3.58 o 
  -2 -13  14       31.76       25.89     14.04 o 
  -1 -13  14        7.42        9.91      4.00 o 
   0 -13  14        6.74        8.41      3.97 o 
   1 -13  14       72.91       69.12     18.42 o 
   2 -13  14       48.26       59.66     17.34 o 
   3 -13  14        1.00        0.89      1.89 o 
   4 -13  14       53.75       48.63      2.95 o 
  -4 -12  14       20.03       17.19      8.76 o 
  -3 -12  14       31.96       45.54      3.76 o 
  -2 -12  14       43.18       53.94      4.35 o 
  -1 -12  14       37.10       35.31      4.40 o 
   0 -12  14        0.09       -1.10      4.18 o 
   1 -12  14       11.79       10.70      3.80 o 
   2 -12  14       14.98       12.04      3.63 o 
   3 -12  14        8.32       17.73      6.91 o 
   4 -12  14       15.59       12.30      2.77 o 
  -5 -11  14       13.94       19.34      3.11 o 
  -4 -11  14       27.00       41.20     23.32 o 
  -3 -11  14        6.91        6.49      3.82 o 
  -2 -11  14        2.18        3.95      4.00 o 
   0 -11  14       13.04       10.90      4.27 o 
   1 -11  14        8.60       11.88      4.16 o 
   2 -11  14      259.23      269.35      4.65 o 
   3 -11  14       81.87       28.00      7.01 o 
   4 -11  14       34.82       28.22      3.09 o 
   5 -11  14       58.79       33.01      2.73 o 
  -5 -10  14       48.21       66.15      3.57 o 
  -4 -10  14       46.82       61.84     28.88 o 
  -3 -10  14       54.98       69.60     22.44 o 
  -2 -10  14        1.76        0.98      4.12 o 
  -1 -10  14       77.48       81.04      9.09 o 
   0 -10  14      110.82       96.32      7.01 o 
   1 -10  14       23.62       25.87      5.07 o 
   2 -10  14        1.44       -0.02      3.83 o 
   3 -10  14      118.24       82.99     22.45 o 
   4 -10  14        0.09        1.83      2.92 o 
   5 -10  14       42.44       16.03      2.56 o 
  -6  -9  14        3.63        6.21      3.05 o 
  -5  -9  14       22.27       29.55      3.69 o 
  -4  -9  14       74.21       77.80     33.69 o 
  -3  -9  14       11.68       19.32      8.26 o 
  -2  -9  14       57.58       56.46     10.01 o 
  -1  -9  14       30.68       29.18      4.49 o 
   0  -9  14      189.59      189.54      4.67 o 
   1  -9  14       31.36       27.59      4.18 o 
   2  -9  14        9.87        5.14      3.74 o 
   3  -9  14       65.24       61.67      4.86 o 
   4  -9  14       52.04       29.67      3.25 o 
   5  -9  14       15.03        1.70      3.25 o 
   6  -9  14       29.35        9.95      3.15 o 
  -6  -8  14        1.67        2.96      3.24 o 
  -5  -8  14       17.51       21.68      3.84 o 
  -4  -8  14       27.83       32.11     13.83 o 
  -3  -8  14      215.28      241.47     44.91 o 
  -2  -8  14        2.20        4.11      3.34 o 
  -1  -8  14       63.25       57.74      3.31 o 
   0  -8  14        4.98        4.81      3.10 o 
   1  -8  14      385.73      394.53     19.77 o 
   2  -8  14       36.48       31.09      3.80 o 
   3  -8  14       50.81       33.44      6.44 o 
   4  -8  14       24.05       16.14      3.15 o 
   5  -8  14       46.63       16.00      3.58 o 
   6  -8  14      177.22      117.79      8.09 o 
   7  -8  14       16.29       11.48      3.13 o 
  -6  -7  14        0.56        4.67      3.48 o 
  -5  -7  14       11.24       14.65      4.00 o 
  -4  -7  14       80.69       87.59     35.05 o 
  -3  -7  14       30.92       33.84      6.98 o 
  -2  -7  14       24.29       31.54      3.36 o 
  -1  -7  14      190.19      168.56      8.64 o 
   0  -7  14      194.77      176.28      8.11 o 
   1  -7  14        5.45       11.70      4.66 o 
   2  -7  14       21.31       25.87      5.71 o 
   3  -7  14      132.72      102.70      3.02 o 
   5  -7  14        4.07        2.62      3.75 o 
   6  -7  14       23.59       15.70      3.76 o 
   7  -7  14       24.07       17.67      3.42 o 
  -6  -6  14        0.00       -2.64      3.64 o 
  -5  -6  14       56.95       52.98     23.31 o 
  -4  -6  14        4.73        6.52      3.18 o 
  -3  -6  14        4.79        0.44      2.73 o 
  -2  -6  14        4.54        2.60      3.44 o 
  -1  -6  14       11.16        9.44      2.59 o 
   0  -6  14       63.98       64.55      4.72 o 
   1  -6  14      164.02      162.22      8.99 o 
   2  -6  14       19.18       20.66      2.46 o 
   3  -6  14        3.56        0.48      2.05 o 
   4  -6  14       18.82        7.72      2.76 o 
   5  -6  14        0.84        0.73      2.65 o 
   6  -6  14       56.85       31.40      8.65 o 
   7  -6  14       42.36       24.25     11.05 o 
  -7  -5  14       14.54       16.58      3.20 o 
  -6  -5  14        8.49        7.01      2.77 o 
  -5  -5  14        4.27        2.00      4.52 o 
  -4  -5  14       40.88       22.03      4.23 o 
  -3  -5  14       11.07       10.90      2.81 o 
  -2  -5  14        2.22        3.68      5.56 o 
  -1  -5  14       74.81       88.94      8.26 o 
   0  -5  14     1058.95     1076.79     54.96 o 
   1  -5  14      384.50      417.93      4.37 o 
   2  -5  14      417.59      379.13      5.62 o 
   3  -5  14       54.62       54.31      4.34 o 
   4  -5  14      636.11      572.38     46.07 o 
   5  -5  14        8.33        6.76      4.08 o 
   6  -5  14        1.80        2.16      2.82 o 
   7  -5  14       35.25       35.73     15.59 o 
   8  -5  14        0.11        1.20      3.16 o 
  -7  -4  14        0.07        3.03      3.38 o 
  -6  -4  14        0.65        8.74      5.82 o 
  -5  -4  14       47.05       62.98      7.01 o 
  -4  -4  14        2.53        1.90      2.79 o 
  -3  -4  14        9.15        9.71      2.99 o 
  -2  -4  14       20.48       20.59      3.23 o 
  -1  -4  14      373.22      418.26     21.11 o 
   0  -4  14      495.03      514.30     22.02 o 
   1  -4  14     1586.34     1771.37     69.63 o 
   2  -4  14      146.12      173.75     14.93 o 
   3  -4  14        4.24       -1.22      3.16 o 
   4  -4  14        1.05        2.78      3.01 o 
   5  -4  14       53.18       50.75      3.41 o 
   6  -4  14       78.65       63.87      4.49 o 
   7  -4  14        9.27        7.27      3.79 o 
   8  -4  14       19.00       11.68      3.02 o 
  -7  -3  14        0.67        5.36      2.63 o 
  -6  -3  14        3.58        6.18      3.94 o 
  -5  -3  14       21.07       25.94      3.74 o 
  -4  -3  14       73.50       70.08      3.70 o 
  -3  -3  14       27.81       32.31      8.10 o 
  -2  -3  14      189.53      222.37      7.44 o 
  -1  -3  14       14.05       16.04      3.13 o 
   0  -3  14       11.51        4.08      2.49 o 
   1  -3  14      131.26      103.39     20.00 o 
   2  -3  14      571.02      584.71     11.13 o 
   3  -3  14       12.95       12.67      5.53 o 
   4  -3  14      120.31      131.32     62.43 o 
   5  -3  14      264.12      230.53     16.71 o 
   6  -3  14        0.17        2.63      3.27 o 
   7  -3  14        6.92        9.41      3.00 o 
   8  -3  14       10.63        9.42      2.51 o 
  -7  -2  14       32.75       42.98      7.99 o 
  -6  -2  14       10.11       18.01      3.36 o 
  -5  -2  14       14.57       19.64      3.60 o 
  -4  -2  14       20.02       22.00      3.00 o 
  -3  -2  14       14.12       16.07      3.28 o 
  -2  -2  14       47.95       62.52      4.46 o 
  -1  -2  14      490.90      578.49     34.39 o 
   0  -2  14      287.76      246.54     34.05 o 
   1  -2  14       51.46       83.00      4.73 o 
   2  -2  14       16.02       16.64      3.53 o 
   3  -2  14       28.27       34.33      4.81 o 
   4  -2  14      169.95      169.38     40.22 o 
   5  -2  14       58.38       77.37      4.17 o 
   6  -2  14       19.05       28.37      3.42 o 
   7  -2  14        0.72        5.38      4.63 o 
   8  -2  14       12.51       18.12      6.93 o 
  -7  -1  14       21.35       30.12      7.38 o 
  -6  -1  14      137.99      178.48      3.83 o 
  -5  -1  14        3.32        6.25      3.78 o 
  -4  -1  14      154.56      195.08     11.18 o 
  -3  -1  14       10.27        8.57      3.36 o 
  -2  -1  14      105.17      104.40      5.77 o 
  -1  -1  14        5.78       11.26      2.66 o 
   0  -1  14       27.74       20.45      2.40 o 
   2  -1  14      215.88      313.08     25.45 o 
   3  -1  14      646.62      661.26    120.60 o 
   4  -1  14      625.29      597.51     92.21 o 
   5  -1  14      802.04      828.60     35.96 o 
   6  -1  14        1.88        5.55      3.48 o 
   7  -1  14       40.59       36.12      4.39 o 
   8  -1  14        0.32        0.66      2.81 o 
  -7   0  14        2.29        3.42      3.62 o 
  -6   0  14       13.83       14.34      3.58 o 
  -5   0  14       24.07       33.75      3.91 o 
  -4   0  14        0.14        4.65      3.72 o 
  -3   0  14       32.42       42.19      3.53 o 
  -2   0  14       43.66       40.21      3.70 o 
  -1   0  14       35.76       39.16      3.61 o 
   2   0  14      229.97      192.80     47.88 o 
   3   0  14      102.09       91.23     19.04 o 
   4   0  14      232.53      267.32     35.31 o 
   5   0  14      770.55      766.08     75.76 o 
   6   0  14       50.92       57.27      3.77 o 
   7   0  14        2.79       -2.05      3.38 o 
   8   0  14        9.02       11.77      3.00 o 
  -7   1  14        0.04        0.46      2.83 o 
  -6   1  14        2.58        4.80      3.52 o 
  -5   1  14       89.53       81.69      4.10 o 
  -4   1  14       42.22       53.34      8.70 o 
  -3   1  14       45.22       56.95      7.33 o 
  -2   1  14      101.69      109.08     26.25 o 
  -1   1  14       85.17       73.64      5.74 o 
   2   1  14       26.13       24.12      5.75 o 
   3   1  14      367.18      323.24     46.40 o 
   4   1  14      102.51       99.07     13.48 o 
   5   1  14       63.95       60.06      6.53 o 
   6   1  14      155.83      185.76      4.12 o 
   7   1  14        0.02        1.79      3.45 o 
   8   1  14        0.49        1.86      2.98 o 
  -7   2  14        0.26        3.20      5.59 o 
  -6   2  14        0.03       -0.81      3.43 o 
  -5   2  14       47.44       60.92      3.96 o 
  -4   2  14        0.81        0.88      3.67 o 
  -3   2  14      813.81      808.15     33.31 o 
  -2   2  14      338.78      334.30     29.48 o 
  -1   2  14       10.22       17.16      5.57 o 
   0   2  14      169.37      168.77      5.30 o 
   1   2  14        0.62        5.19      3.89 o 
   2   2  14       18.14       21.46      6.64 o 
   3   2  14       46.17       51.64      6.07 o 
   4   2  14      103.94      118.12     10.39 o 
   5   2  14        0.97        2.07      4.39 o 
   6   2  14        0.31        4.30      4.46 o 
   7   2  14        0.95        4.16      3.54 o 
   8   2  14       61.71       67.61     11.98 o 
  -7   3  14        0.39       -1.32      2.63 o 
  -6   3  14       65.08       70.78      3.48 o 
  -5   3  14       23.08       23.10      3.64 o 
  -4   3  14        7.60        7.57      3.49 o 
  -3   3  14        2.81        6.22      3.30 o 
  -2   3  14      980.88     1047.37     20.59 o 
  -1   3  14      302.54      300.25      4.58 o 
   0   3  14      206.97      186.76      5.55 o 
   1   3  14      325.82      327.84     40.37 o 
   2   3  14        4.12        6.42      3.65 o 
   3   3  14      521.45      529.19     20.14 o 
   4   3  14       18.09        6.78      2.75 o 
   5   3  14       64.76       58.11     10.35 o 
   6   3  14       17.62       16.70      4.81 o 
   7   3  14        1.41        3.42      3.52 o 
   8   3  14       47.42       54.02      6.39 o 
  -7   4  14        0.11       -1.01      2.41 o 
  -6   4  14       72.80       82.12      4.03 o 
  -5   4  14       83.48       85.21      3.60 o 
  -4   4  14       18.68       13.75      3.42 o 
  -3   4  14      191.75      154.78     10.95 o 
  -2   4  14      345.72      344.99     11.42 o 
  -1   4  14     1301.11     1440.92     63.82 o 
   0   4  14      487.14      493.75      5.76 o 
   1   4  14      145.69      145.63     10.03 o 
   2   4  14      140.07      144.03      9.10 o 
   3   4  14       51.81       35.26      3.78 o 
   4   4  14       30.52       20.34      2.77 o 
   5   4  14        4.28        1.01      4.37 o 
   6   4  14       55.30       63.75      4.63 o 
   7   4  14        4.18        3.32      5.08 o 
   8   4  14        9.05       14.92      2.96 o 
  -7   5  14        7.88        4.40      2.15 o 
  -6   5  14        0.03       -2.51      3.30 o 
  -5   5  14       78.98       84.31      5.43 o 
  -4   5  14      136.28      120.47     17.23 o 
  -3   5  14       86.51       65.92      4.92 o 
  -2   5  14      143.39      156.75      5.70 o 
  -1   5  14       41.33       36.40      5.38 o 
   0   5  14        1.67        6.74      4.68 o 
   1   5  14      108.79      116.92      5.67 o 
   2   5  14       23.20       43.58      3.52 o 
   3   5  14      234.68      266.77     11.68 o 
   4   5  14       98.98       96.83     13.30 o 
   5   5  14      118.31      122.82      4.73 o 
   6   5  14       14.16       14.02      5.91 o 
   7   5  14        0.60        6.18      3.90 o 
   8   5  14       10.59       11.26      6.82 o 
  -6   6  14       10.80        8.44      2.52 o 
  -5   6  14      119.70      111.96      4.65 o 
  -4   6  14      284.71      255.12      6.64 o 
  -3   6  14       45.93       30.26      4.75 o 
  -2   6  14      108.13      118.42      6.91 o 
  -1   6  14      138.43      136.64     11.34 o 
   0   6  14        7.36       13.16      4.51 o 
   1   6  14      549.52      557.90     30.05 o 
   2   6  14       14.27       19.01      3.41 o 
   3   6  14        4.33        5.19      3.29 o 
   4   6  14       11.30        6.98      2.97 o 
   5   6  14       81.76       83.59      4.72 o 
   6   6  14       19.24       20.22      4.35 o 
   7   6  14        0.45        3.10      3.80 o 
   8   6  14       19.77       26.55     10.35 o 
  -6   7  14        3.28        2.23      2.12 o 
  -5   7  14        0.05        0.20      2.54 o 
  -4   7  14        1.41        4.60      5.15 o 
  -3   7  14        1.16       -0.74      4.36 o 
  -2   7  14       28.16       15.14      4.28 o 
  -1   7  14       47.41       40.71      8.19 o 
   0   7  14       64.81       64.83      3.44 o 
   1   7  14       73.72       64.36      4.07 o 
   2   7  14      967.16     1087.62     32.75 o 
   3   7  14       96.27      125.12      8.61 o 
   4   7  14       17.77       27.18      5.21 o 
   5   7  14      128.11      109.04      4.89 o 
   6   7  14        3.79       -3.68      4.81 o 
   7   7  14        1.97       -0.33      5.07 o 
   8   7  14        9.79       12.84      6.70 o 
  -6   8  14        4.66       -0.41      2.97 o 
  -5   8  14        1.12        1.12      3.91 o 
  -4   8  14        0.20       -4.56      4.59 o 
  -3   8  14        4.18        3.75      3.17 o 
  -2   8  14        1.28        2.66      3.69 o 
  -1   8  14      859.45      782.46      5.80 o 
   0   8  14       29.87       31.54      3.44 o 
   1   8  14      158.92      148.69      4.75 o 
   2   8  14      829.87      886.44     10.79 o 
   3   8  14     1382.66     1465.44     48.61 o 
   4   8  14      274.10      234.26      9.92 o 
   5   8  14       30.74       18.10      6.58 o 
   6   8  14        3.42       -0.03      3.97 o 
   7   8  14        1.97        2.42      3.21 o 
   8   8  14        9.20       12.71      3.24 o 
  -5   9  14        5.29        1.47      3.02 o 
  -4   9  14      234.27      128.86      5.31 o 
  -3   9  14        8.03        6.33      3.01 o 
  -2   9  14       41.53       30.64      3.54 o 
  -1   9  14       65.40       40.79      7.85 o 
   0   9  14       89.15       67.99      3.60 o 
   1   9  14        0.25       -0.27      4.45 o 
   2   9  14      269.76      272.24     12.18 o 
   3   9  14      272.82      287.19     20.75 o 
   4   9  14       78.68       44.68      3.29 o 
   5   9  14       19.15       11.36      4.68 o 
   6   9  14       12.14        8.29      8.82 o 
   7   9  14        1.61        1.56      2.78 o 
  -3  10  14      115.60       79.75      4.27 o 
  -2  10  14        8.39        9.82      4.51 o 
  -1  10  14       14.87       13.14      6.06 o 
   1  10  14       79.81       77.54      7.20 o 
   2  10  14       59.81       77.88      8.04 o 
   3  10  14       89.30      101.90      7.97 o 
   4  10  14      156.90      127.27     31.04 o 
   5  10  14       34.75       38.62      7.32 o 
   6  10  14        7.51       12.21      6.47 o 
   7  10  14       45.51       53.23      5.58 o 
  -3  11  14       35.24       24.71      3.52 o 
  -2  11  14      130.18       90.47      3.68 o 
  -1  11  14        0.65        2.82      6.04 o 
   1  11  14       13.08       16.14      7.08 o 
   2  11  14      168.65      273.93      8.75 o 
   3  11  14       79.45       77.32      7.71 o 
   4  11  14        9.55       10.21      7.65 o 
   5  11  14        0.72        1.73      6.84 o 
   6  11  14       51.33       82.35      6.37 o 
   7  11  14        0.10       -4.90      4.90 o 
  -3  12  14       66.24       42.66      3.41 o 
  -2  12  14        0.56        4.13      5.05 o 
  -1  12  14       33.08       37.82      6.19 o 
   0  12  14       96.09      115.82      7.11 o 
   1  12  14       34.50       30.23      7.17 o 
   3  12  14      116.97      148.81      7.83 o 
   4  12  14       56.85       43.21     19.86 o 
   5  12  14        0.38       -2.27      6.59 o 
   6  12  14       15.74       27.33      5.67 o 
  -3  13  14        1.47        1.39      2.49 o 
  -2  13  14       85.86       81.14      5.45 o 
  -1  13  14        2.36        1.28      3.65 o 
   0  13  14       83.68       81.77      6.76 o 
   1  13  14       67.48       75.78      7.25 o 
   3  13  14        2.37        2.93      4.02 o 
   4  13  14       22.57       16.87     11.30 o 
   5  13  14        6.63       15.93      6.18 o 
   6  13  14        1.62        4.55     10.42 o 
  -2  14  14       10.92       11.83      2.77 o 
  -1  14  14       74.80       67.13      3.53 o 
   0  14  14       75.68       73.39      8.49 o 
   1  14  14      332.74      388.78      8.01 o 
   2  14  14       56.05       51.82     10.90 o 
   3  14  14        8.16       10.60      3.47 o 
   4  14  14        0.31       -0.72      2.56 o 
   5  14  14        0.06        3.29      5.54 o 
  -2  15  14       62.61       54.18      9.52 o 
  -1  15  14        8.29        3.49      4.21 o 
   0  15  14        6.68       -3.62      5.64 o 
   1  15  14       44.33       44.06      4.06 o 
   2  15  14       21.60       20.57      6.16 o 
   3  15  14        0.01        1.64      3.65 o 
   4  15  14        0.21       -0.58      2.53 o 
   5  15  14        0.49       -1.30      4.85 o 
  -1  16  14       99.50       92.06     10.78 o 
   0  16  14        1.37        1.77      3.05 o 
   1  16  14       52.02       70.31      4.22 o 
   2  16  14      113.66      128.93     27.63 o 
   3  16  14        1.10       -0.70      2.98 o 
  -1 -14  15        3.91        3.76      3.25 o 
   0 -14  15       73.37       90.84      3.42 o 
   1 -14  15        0.94       32.53     21.37 o 
   2 -14  15        6.35        3.63      1.85 o 
  -3 -13  15        8.09        7.65      3.22 o 
  -2 -13  15        5.11        5.20      3.56 o 
  -1 -13  15        1.92        0.09      3.64 o 
   0 -13  15       26.17       30.44      3.56 o 
   1 -13  15       10.32       12.92      6.14 o 
   2 -13  15        1.78        1.44      2.96 o 
   3 -13  15      102.96      107.18      3.14 o 
  -4 -12  15        0.21       -2.49      3.20 o 
  -3 -12  15       10.75       12.11      3.68 o 
  -2 -12  15       11.43        7.79      2.87 o 
  -1 -12  15        4.86        4.79      4.02 o 
   0 -12  15       51.85       67.80      3.98 o 
   1 -12  15        2.23       -1.18      3.51 o 
   2 -12  15        2.54        0.71      3.14 o 
   3 -12  15       11.38       10.62      6.24 o 
   4 -12  15       52.33       35.34      2.70 o 
  -4 -11  15        3.91        1.81      3.33 o 
  -3 -11  15       30.93       36.85     13.01 o 
  -2 -11  15       77.18       95.03      4.05 o 
  -1 -11  15       21.20       18.18      4.19 o 
   0 -11  15        2.24        0.24      3.92 o 
   1 -11  15      103.42      116.84      7.79 o 
   2 -11  15        0.61        3.79      3.34 o 
   3 -11  15       50.77       32.64     12.84 o 
   4 -11  15        8.76        9.36      4.82 o 
  -5 -10  15        0.76        2.74      2.99 o 
  -4 -10  15        1.13        2.81      3.55 o 
  -3 -10  15        3.19       -0.99      2.86 o 
  -2 -10  15       15.72       10.23      4.53 o 
  -1 -10  15      150.13      183.64      4.56 o 
   0 -10  15        0.69       -1.28      3.08 o 
   1 -10  15       19.13       13.83      3.93 o 
   2 -10  15       18.02       18.72      3.49 o 
   3 -10  15       13.81       18.23      6.63 o 
   4 -10  15      163.86      110.77      3.46 o 
  -5  -9  15        1.64       -0.34      3.29 o 
  -4  -9  15       40.61       46.72     21.35 o 
  -3  -9  15       41.62      140.69     42.75 o 
  -2  -9  15       14.17       12.91      3.72 o 
  -1  -9  15        0.73        0.21      3.12 o 
   0  -9  15       11.59        7.28      3.28 o 
   1  -9  15        6.83       10.89      3.02 o 
   2  -9  15       17.04       13.73      3.46 o 
   3  -9  15       24.97       12.83      2.49 o 
   4  -9  15       14.99        8.03      2.60 o 
  -5  -8  15        0.03        2.99      3.49 o 
  -4  -8  15      124.33      142.15     64.03 o 
  -3  -8  15       28.38       28.71     10.68 o 
  -2  -8  15       32.67       33.28      5.91 o 
  -1  -8  15      106.60      125.38      3.46 o 
   0  -8  15       22.18       19.72      3.09 o 
   1  -8  15        0.06       -0.06      3.03 o 
   2  -8  15        0.54        0.81      3.69 o 
   3  -8  15        0.09        1.21      2.30 o 
   6  -8  15        1.09        2.83      2.87 o 
  -6  -7  15        1.37        5.84      3.16 o 
  -5  -7  15        5.33        6.76      3.69 o 
  -4  -7  15        5.90       10.55      4.04 o 
  -3  -7  15      396.27      435.21     51.58 o 
  -2  -7  15      212.96      245.41     14.02 o 
  -1  -7  15       19.64       27.71      3.90 o 
   0  -7  15      166.95      148.59     10.88 o 
   1  -7  15      293.22      308.67     31.62 o 
   2  -7  15       85.62       67.59     11.62 o 
   3  -7  15        2.40        2.47      2.32 o 
   5  -7  15      144.42       69.81      4.07 o 
   6  -7  15        0.40       -0.20      3.03 o 
   7  -7  15        6.11        2.68      2.97 o 
  -6  -6  15        3.17        1.36      3.30 o 
  -5  -6  15        0.03       -2.24      3.82 o 
  -4  -6  15       61.01       67.47     29.85 o 
  -3  -6  15       80.12       93.64      9.53 o 
  -2  -6  15       91.76       73.57      3.42 o 
  -1  -6  15      108.24       96.57      8.77 o 
   0  -6  15        0.44        2.95      2.92 o 
   1  -6  15       23.20       24.77      3.08 o 
   2  -6  15        4.29        1.90      2.25 o 
   3  -6  15       56.69       38.65      4.36 o 
   4  -6  15        8.85        3.96      4.03 o 
   5  -6  15        0.94        0.77      2.41 o 
   6  -6  15       30.23       17.23      6.10 o 
   7  -6  15        0.04       -0.17      3.04 o 
  -6  -5  15        0.39       -0.57      2.34 o 
  -5  -5  15       29.48       30.85      9.29 o 
  -4  -5  15        0.07       -0.12      2.67 o 
  -3  -5  15       64.15       53.76      3.86 o 
  -2  -5  15      167.94      159.16      6.91 o 
  -1  -5  15       94.26      101.63      3.32 o 
   0  -5  15       17.26       33.84     12.83 o 
   1  -5  15       61.66       45.81     10.58 o 
   2  -5  15        0.20        4.57      3.24 o 
   3  -5  15      481.98      449.51     18.90 o 
   4  -5  15        2.66        7.95      4.37 o 
   5  -5  15      123.55       83.81      3.25 o 
   6  -5  15        9.82        7.99      3.21 o 
   7  -5  15        0.35        1.78      2.14 o 
  -6  -4  15        0.64        0.28      3.40 o 
  -5  -4  15       10.54       11.14      3.51 o 
  -4  -4  15       57.91       40.40      9.93 o 
  -3  -4  15      123.02      139.25      7.20 o 
  -2  -4  15       46.07       39.69      2.72 o 
  -1  -4  15        0.18        2.95      2.91 o 
   0  -4  15      448.57      498.61     33.68 o 
   1  -4  15      156.75      172.64      5.41 o 
   2  -4  15      191.82      183.77      3.99 o 
   3  -4  15      118.21      107.93      6.37 o 
   4  -4  15       12.40        9.24      2.90 o 
   5  -4  15       15.59       17.86      3.04 o 
   6  -4  15       40.24       32.68      4.24 o 
   7  -4  15        0.99        2.10      3.75 o 
  -6  -3  15        1.33        1.15      2.91 o 
  -5  -3  15       11.11       14.75      3.31 o 
  -4  -3  15        1.77       -0.02      2.70 o 
  -3  -3  15       30.44       41.56      4.03 o 
  -2  -3  15       52.78       48.70      4.35 o 
  -1  -3  15       30.51       35.01      4.62 o 
   0  -3  15        5.78        5.06      3.23 o 
   1  -3  15     1427.10     1540.58     76.62 o 
   2  -3  15      915.70     1024.85     35.86 o 
   3  -3  15      771.92      819.81     42.09 o 
   4  -3  15        0.68       -1.32      3.42 o 
   5  -3  15      114.81       84.62     15.98 o 
   6  -3  15       13.70       20.91      3.06 o 
   7  -3  15        2.25        1.74      2.71 o 
   8  -3  15        6.66        6.20      4.17 o 
  -6  -2  15        7.79        6.95      3.07 o 
  -5  -2  15        0.10        1.37      3.35 o 
  -4  -2  15       10.07        7.57      2.80 o 
  -3  -2  15       68.79       64.12      7.36 o 
  -2  -2  15      156.09      139.91     14.01 o 
  -1  -2  15        7.12        5.72      3.64 o 
   0  -2  15      184.19      199.90      5.27 o 
   1  -2  15      151.08      155.50      5.98 o 
   2  -2  15      912.37     1078.43     20.86 o 
   3  -2  15      401.97      399.66     20.89 o 
   4  -2  15        0.83       43.66     33.59 o 
   5  -2  15        3.81        6.37      7.46 o 
   6  -2  15       33.33       29.31      4.90 o 
   7  -2  15        1.08        0.55      4.30 o 
   8  -2  15        1.93        3.26      3.30 o 
  -7  -1  15       25.72       23.52      6.33 o 
  -6  -1  15        0.47        0.40      3.16 o 
  -5  -1  15        3.07        4.88      3.90 o 
  -4  -1  15        0.43       -0.55      2.77 o 
  -3  -1  15       26.35       22.66      4.02 o 
  -2  -1  15       64.11       72.10     11.38 o 
  -1  -1  15       20.66       27.88      5.59 o 
   2  -1  15        8.32        7.83      4.05 o 
   3  -1  15       15.84       15.85      7.81 o 
   4  -1  15       19.76      110.44     65.37 o 
   5  -1  15       24.14       34.16      3.44 o 
   6  -1  15       17.01       22.64      4.58 o 
   7  -1  15       33.68       40.67      4.77 o 
   8  -1  15        0.35       -0.50      2.52 o 
  -7   0  15        0.06       -1.44      4.33 o 
  -6   0  15        0.33        3.58      3.17 o 
  -5   0  15       80.88       95.90      6.05 o 
  -4   0  15       68.84       59.49      4.75 o 
  -3   0  15      136.98      122.51      4.18 o 
  -2   0  15      178.92      184.24     24.97 o 
  -1   0  15       11.32       13.15      6.23 o 
   2   0  15      702.37      773.30      7.76 o 
   3   0  15       45.94       43.77     12.82 o 
   4   0  15       48.57       61.38     15.40 o 
   5   0  15      111.20      102.76      7.65 o 
   6   0  15      191.74      187.07      4.59 o 
   7   0  15        4.65        7.01      3.17 o 
   8   0  15        1.17        1.98      2.71 o 
  -7   1  15        9.42       10.92      2.41 o 
  -6   1  15        9.95       11.54      3.09 o 
  -5   1  15       23.60       15.94      3.57 o 
  -4   1  15      347.76      384.35     32.51 o 
  -3   1  15       47.80       40.04      7.78 o 
  -2   1  15       53.09       49.93      9.86 o 
  -1   1  15       75.86       90.47      6.20 o 
   2   1  15        2.17       -0.36      5.95 o 
   3   1  15       16.82       13.52      3.92 o 
   4   1  15       50.81       34.72     11.99 o 
   5   1  15      312.86      291.59     33.99 o 
   6   1  15      125.36      141.69      3.87 o 
   7   1  15       77.96       84.11      6.94 o 
   8   1  15        0.56        0.19      2.76 o 
  -6   2  15        3.34        9.99      2.95 o 
  -5   2  15       56.31       48.83      3.50 o 
  -4   2  15      124.01      132.91     10.80 o 
  -3   2  15      214.90      197.52      7.05 o 
  -2   2  15      737.56      788.78      8.51 o 
  -1   2  15       38.32       52.01      6.20 o 
   2   2  15      926.65      827.66    141.22 o 
   3   2  15       30.62       29.04      4.22 o 
   4   2  15       17.06       39.78      9.59 o 
   5   2  15       47.36       40.13      7.45 o 
   6   2  15       37.22       32.63      6.09 o 
   7   2  15       68.41       78.36      7.68 o 
   8   2  15        3.94        5.95      2.76 o 
  -6   3  15        0.39       -2.80      5.14 o 
  -5   3  15        0.25        2.79      3.73 o 
  -4   3  15       50.92       61.22      9.13 o 
  -3   3  15      351.24      281.51      6.91 o 
  -2   3  15       49.80       63.54      9.32 o 
  -1   3  15       40.82       29.50      4.52 o 
   0   3  15       17.65        8.62      4.85 o 
   1   3  15      461.20      497.99      6.58 o 
   2   3  15       12.31       12.01      3.94 o 
   3   3  15      222.88      267.14     14.92 o 
   4   3  15        0.66        0.15      2.74 o 
   5   3  15       25.80       45.05      4.70 o 
   6   3  15       39.46       44.05      5.37 o 
   7   3  15       10.84        8.67      3.28 o 
   8   3  15        4.25        4.89      2.76 o 
  -6   4  15        6.89        9.50      2.64 o 
  -5   4  15       14.64        8.37      3.02 o 
  -4   4  15       31.82       35.04     10.82 o 
  -3   4  15        0.47        0.16      4.84 o 
  -2   4  15       23.56       23.33      4.15 o 
  -1   4  15       19.84       16.56      4.51 o 
   0   4  15        1.71       -0.76      4.95 o 
   1   4  15       30.61       18.97      3.65 o 
   2   4  15      632.41      679.73     10.41 o 
   3   4  15      147.11      141.93      8.20 o 
   4   4  15        2.63        3.85      2.77 o 
   5   4  15       58.12       57.36      4.51 o 
   6   4  15        0.26        4.40      4.35 o 
   7   4  15       21.89       22.61      3.33 o 
   8   4  15       25.42       51.07     13.00 o 
  -6   5  15        0.90        2.85      2.32 o 
  -5   5  15       26.08       23.77      2.83 o 
  -4   5  15       94.19       99.60      6.42 o 
  -3   5  15       19.18       16.51      4.71 o 
  -2   5  15        6.32       -0.86      5.38 o 
  -1   5  15        9.16        4.28      4.34 o 
   0   5  15      406.72      496.22    158.44 o 
   1   5  15      583.16      598.32     36.99 o 
   2   5  15       37.86       64.33      7.36 o 
   3   5  15      500.69      536.43     15.45 o 
   4   5  15        7.30       11.25      3.20 o 
   5   5  15       22.50       29.76      5.72 o 
   6   5  15        0.42        3.76      5.76 o 
   7   5  15        4.50        8.60      4.76 o 
   8   5  15       17.45       18.27      6.19 o 
  -6   6  15       13.88       11.86      3.02 o 
  -5   6  15        0.81        1.79      2.41 o 
  -4   6  15       25.59       21.79      5.51 o 
  -3   6  15      150.04      124.38      5.04 o 
  -2   6  15       46.93       56.66      5.35 o 
  -1   6  15       23.45       17.24      5.02 o 
   0   6  15      825.20      924.28    186.96 o 
   1   6  15      754.69      774.04     29.77 o 
   2   6  15      904.84      964.74     45.94 o 
   3   6  15      104.18       86.88      3.67 o 
   4   6  15        9.39        1.41      3.95 o 
   5   6  15       15.21       16.23      6.16 o 
   6   6  15        1.32        5.25      4.06 o 
   7   6  15        6.79        6.08      3.64 o 
   8   6  15       10.71       13.50      4.90 o 
  -6   7  15       31.92       22.56      3.42 o 
  -5   7  15       17.67       12.20      4.40 o 
  -4   7  15       10.49        9.47      4.89 o 
  -3   7  15       53.12       30.70      4.16 o 
  -2   7  15        3.00        0.94      4.95 o 
  -1   7  15       38.80       34.00      6.68 o 
   0   7  15      250.05      294.95     76.11 o 
   1   7  15      246.26      241.65      8.40 o 
   2   7  15      176.10      173.69      5.20 o 
   3   7  15      583.76      590.98     15.23 o 
   4   7  15      132.05      125.32      4.87 o 
   5   7  15        0.08       -4.11      4.37 o 
   6   7  15        1.22        1.22      3.91 o 
   7   7  15       20.75       19.90      4.29 o 
   8   7  15        6.58       10.77      3.15 o 
  -5   8  15       17.39       10.12      3.60 o 
  -4   8  15        4.20        2.76      4.30 o 
  -3   8  15       53.32       31.17      4.46 o 
  -2   8  15       20.02       27.49      5.45 o 
  -1   8  15        6.79       21.37     13.50 o 
   0   8  15      556.27      520.78     18.93 o 
   1   8  15       39.29       48.12      6.09 o 
   2   8  15      287.45      261.89      4.10 o 
   3   8  15      132.33      108.72      9.47 o 
   4   8  15        2.30        1.95      3.09 o 
   5   8  15       35.73       33.44     11.54 o 
   6   8  15       20.82       24.84     10.38 o 
   7   8  15        5.25        1.75      2.89 o 
  -5   9  15      190.86       74.97      3.68 o 
  -4   9  15       17.73        6.30      3.63 o 
  -3   9  15        6.60        4.29      2.78 o 
  -2   9  15       22.26       15.30      3.44 o 
  -1   9  15        9.86        9.88      3.72 o 
   0   9  15       88.08       69.04      4.83 o 
   1   9  15       22.89       17.48      4.05 o 
   2   9  15       35.14       45.55      4.21 o 
   3   9  15        1.36        5.17      3.13 o 
   4   9  15        1.08       -0.09      2.89 o 
   5   9  15        8.20        7.51      3.70 o 
   6   9  15       31.21       34.55     18.39 o 
   7   9  15       21.16       29.01      5.44 o 
  -3  10  15        0.94        0.66      3.36 o 
  -2  10  15       65.72       66.50      4.99 o 
  -1  10  15       16.82       10.89      3.65 o 
   0  10  15       10.47       10.11      4.13 o 
   1  10  15       27.02       37.65      5.95 o 
   2  10  15      354.18      402.98      7.00 o 
   3  10  15        5.38        4.66      3.87 o 
   4  10  15       26.16       24.76      9.02 o 
   5  10  15       80.74      123.85      7.14 o 
   7  10  15        1.60       -1.48      5.03 o 
  -1  11  15      139.94      128.18      7.08 o 
   0  11  15        0.76        7.17      6.18 o 
   1  11  15       15.31       27.81      7.38 o 
   2  11  15        0.23        3.54      7.02 o 
   3  11  15       36.14       27.50      4.33 o 
   4  11  15        0.05        7.00      5.09 o 
   5  11  15       16.28       21.09      6.57 o 
   6  11  15       27.90       22.63      5.82 o 
  -3  12  15       45.69       15.62      2.67 o 
  -1  12  15       78.97       65.62      4.30 o 
   0  12  15        0.19        5.13      6.15 o 
   1  12  15        0.89        8.76      6.62 o 
   2  12  15      104.13      138.48      7.40 o 
   3  12  15        2.88        4.27      3.48 o 
   4  12  15        0.34       -0.13      2.91 o 
   5  12  15        0.03       -3.84      6.12 o 
   6  12  15        5.42        3.25      5.27 o 
  -2  13  15        0.04        1.53      3.82 o 
  -1  13  15      170.51      158.42      5.94 o 
   0  13  15        4.83       21.68     11.27 o 
   1  13  15       33.15       48.91      6.58 o 
   2  13  15       10.59       22.11      9.31 o 
   3  13  15       34.92       55.59      6.87 o 
   4  13  15        3.81        2.12      2.77 o 
   5  13  15        2.04        0.02      5.60 o 
  -1  14  15       13.90       12.59      4.70 o 
   0  14  15      152.22      146.93      6.14 o 
   1  14  15        2.27        2.99      4.70 o 
   2  14  15       79.29       78.83     10.40 o 
   3  14  15        0.61       -0.48      6.60 o 
   4  14  15        4.96        5.09      2.68 o 
   5  14  15        3.95        1.64      5.06 o 
  -1  15  15       29.46       29.11      2.60 o 
   0  15  15        3.79       20.52     10.30 o 
   2  15  15        2.30        8.87      4.91 o 
   3  15  15       52.01       88.91     53.82 o 
   4  15  15        0.74       -0.92      5.10 o 
   0  16  15      228.69      231.85      7.38 o 
   1  16  15       17.00       19.17      2.90 o 
   2  16  15       14.95       15.23      4.23 o 
  -1 -13  16       24.61       28.40      3.25 o 
   0 -13  16        0.61       -2.27      3.02 o 
   1 -13  16       54.63       72.57      3.10 o 
   2 -13  16       13.90       11.64      2.55 o 
  -3 -12  16        0.92        4.82      2.15 o 
  -2 -12  16        7.25        5.63      3.44 o 
  -1 -12  16       30.94       34.44      3.90 o 
   0 -12  16       34.56       37.22      5.24 o 
   1 -12  16        0.46       -0.67      2.30 o 
   2 -12  16       52.62       51.22      3.01 o 
   3 -12  16        2.05        3.14      2.29 o 
  -3 -11  16        7.10       -1.04      6.84 o 
  -2 -11  16       12.76       11.97      4.24 o 
  -1 -11  16        7.91       11.05      4.72 o 
   0 -11  16        1.91        6.90      3.55 o 
   1 -11  16        8.78        7.08      3.29 o 
   2 -11  16        3.89        2.89      2.96 o 
   3 -11  16       20.24       11.30      1.90 o 
  -4 -10  16        1.91        3.84      3.29 o 
  -3 -10  16        0.06        2.64      2.53 o 
  -2 -10  16        2.07        3.42      2.79 o 
  -1 -10  16        9.43        5.88      2.97 o 
   0 -10  16        0.24        0.73      2.91 o 
   1 -10  16        1.92       14.62      4.83 o 
   2 -10  16       51.01       47.20      5.12 o 
   3 -10  16       17.60       10.34      3.45 o 
   4 -10  16        0.04        1.60      2.17 o 
  -4  -9  16        0.33        1.98      2.24 o 
  -3  -9  16        2.87        6.14      2.71 o 
  -2  -9  16       12.49        5.02      2.87 o 
  -1  -9  16        2.87        3.15      2.86 o 
   0  -9  16        9.78        7.04      2.94 o 
   1  -9  16        4.63       -0.69      2.78 o 
   2  -9  16        1.34        2.70      2.86 o 
   3  -9  16       94.27       55.53      4.72 o 
  -5  -8  16       17.21       20.68      3.16 o 
  -4  -8  16        0.55        1.22      2.35 o 
  -3  -8  16       45.44       47.73     13.59 o 
  -2  -8  16        1.19       -0.88      2.98 o 
  -1  -8  16        1.76        3.86      2.97 o 
   0  -8  16        2.32        4.23      3.02 o 
   1  -8  16        3.81        0.59      2.81 o 
   2  -8  16       14.26       11.06      2.53 o 
   3  -8  16       23.83       12.32      2.91 o 
  -5  -7  16        9.37       14.31      3.32 o 
  -4  -7  16        7.78        5.17      5.17 o 
  -3  -7  16       72.15       75.19     15.71 o 
  -2  -7  16      169.27      190.11      3.72 o 
  -1  -7  16       19.14       17.99      3.10 o 
   0  -7  16       82.12       92.69      8.45 o
[truncated: 60,202 more chars]
